# Supplementary material for: Hierarchical crack-resistant, tissue-mimetic hydrogels enabled by progressive nanocrystallization of anisotropic polymer networks
Source: Nat Commun. 2025 Dec 4;16:10890. doi: 10.1038/s41467-025-65917-3 (PMC12678598; doi:10.1038/s41467-025-65917-3)
Supplement: Supplementary file 4 — Source Data [file 41467_2025_65917_MOESM4_ESM.xlsx]

## Sheet: Figure 1
	Pure	After training
Stress (Mpa)	2.6 ± 0.2	61 ± 3
Modulus(Mpa)	0.97 ± 0.13	58 ± 8

## Sheet: Figure 2
a	a	a	a	a	a	a	a	a	a		d	d	d	d	d	d	d	d
Strain (%)	Stress (Mpa)	Strain (%)	Stress (Mpa)	Strain (%)	Stress (Mpa)	Strain (%)	Stress (Mpa)	Strain (%)	Stress (Mpa)		Strain (%)	Stress (Mpa)	Strain (%)	Stress (Mpa)	Strain (%)	Stress (Mpa)	Strain (%)	Stress (Mpa)		c	IV15SH	AV15H	AV15SH	AV15SH-90	AV15SH-120
0	0.00036	0	-0.00361	0	0.0026	0	-0.0139	0	0.02643		0	0.00029	0	0.00774	0	0.00146	0	0.02012		Modulus (MPa)	0.443 ± 0.11	2.03 ± 0.28	4.90 ± 0.46	12.79 ± 1.21	37.67 ± 2.08
0.003	-0.00017	0.003	-0.00095	0.003	0.00652	0.003	0.00254	0.004	0.02796		0	0.00029	0	0.00903	0.005	-0.00238	0.004	0.01952		Toughness (MJ/m3)	5.98 ± 0.45	8.35 ± 0.99	21.71 ± 1.38	30.32 ± 1.49	66.67 ± 11.9
0.022	0.00115	0.022	0.00463	0.023	0.01677	0.02	0.03998	0.023	0.03878		0	0.00049	0	0.00774	0.029	0.00281	0.027	0.03319
0.058	0.00419	0.057	0.01137	0.059	0.03373	0.052	0.0737	0.062	0.0689		0.00708	0.00049	0.00761	0.00645	0.076	0.01444	0.07	0.04971		b	IV15SH	AV15H	AV15SH	AV15SH-90	AV15SH-120
0.108	0.00751	0.106	0.01745	0.109	0.0471	0.097	0.09327	0.116	0.10053		0.02123	0.00029	0.01521	0.00774	0.142	0.02252	0.13	0.06097		Strength (MPa)	1.81 ± 0.26	5.23 ± 0.63	13.33 ± 0.69	21.41 ± 1.56	45.10 ± 3.77
0.168	0.00868	0.165	0.02333	0.169	0.04905	0.149	0.09385	0.182	0.11189		0.07077	0.00049	0.03802	0.00903	0.22	0.0259	0.201	0.06665		Strain (%)	770.87 ± 53.00	421.25 ± 29.97	384.67 ± 18.50	284.77 ± 14.00	246.33 ± 32.87
0.233	0.00813	0.228	0.02454	0.234	0.04524	0.207	0.0862	0.253	0.09691		0.14154	0.00029	0.10646	0.01032	0.305	0.02376	0.278	0.07034
0.3	0.00632	0.295	0.02173	0.302	0.03536	0.267	0.06999	0.327	0.07377		0.20524	0.00029	0.19011	0.01613	0.392	0.01663	0.358	0.058		e	AV10H	AV10SH-120	AV20H	AV20SH-120
0.369	0.00433	0.362	0.01796	0.37	0.02671	0.328	0.04658	0.403	0.06298		0.26893	0.00049	0.26616	0.03355	0.48	0.01003	0.44	0.04086		Strength (MPa)	2.46 ± 0.25	21.77 ± 2.04	6.99 ± 0.74	60.85 ± 2.30
0.436	0.00301	0.428	0.01196	0.438	0.01738	0.388	0.01826	0.478	0.05382		0.36801	0.00088	0.34221	0.06581	0.568	0.0057	0.521	0.03265		Strain (%)	466.33 ± 33.50	328.67 ± 18.15	547.33 ± 60.14	235.00 ± 55.34
0.504	0.00222	0.493	0.00404	0.505	0.0145	0.447	-0.00733	0.552	0.05946		0.45294	0.00118	0.42586	0.10645	0.655	0.00243	0.602	0.03083
0.57	0.00186	0.557	0.00108	0.571	0.00693	0.505	-0.01776	0.625	0.06833		0.53786	0.00176	0.53232	0.16645	0.739	-0.00188	0.681	0.03904		f	AV10H	AV10SH-120	AV20H	AV20SH-120
0.634	0.00184	0.62	0.00242	0.635	0.00246	0.562	-0.00582	0.696	0.08593		0.62987	0.00225	0.65399	0.23032	0.821	-0.00493	0.757	0.04552		Modulus (MPa)	0.83 ± 0.12	12.83 ± 0.89	3.33 ± 0.31	57.83 ± 8.11
0.697	0.00179	0.682	0.00127	0.698	-0.00141	0.618	0.00825	0.766	0.10863		0.7431	0.00284	0.73764	0.28516	0.902	-0.00245	0.832	0.03796		Toughness (MJ/m3)	4.53 ± 0.66	41.13 ± 1.02	20.16 ± 3.63	106.35 ± 27.00
0.76	0.00132	0.743	-0.00239	0.76	-0.00399	0.673	0.01965	0.835	0.12729		0.84218	0.00333	0.84411	0.34258	0.982	-0.00058	0.907	0.03755
0.821	0.00226	0.803	-0.00481	0.821	-0.01027	0.727	0.02533	0.902	0.15225		0.94834	0.00392	0.97338	0.41935	1.061	-0.00678	0.98	0.03893		g	IV15SH	AV15H	AV15SH	AV15SH-90	AV15SH-120
0.881	0.00456	0.862	-0.00153	0.881	-0.00886	0.78	0.03099	0.968	0.18074		1.05449	0.00441	1.09506	0.49935	1.138	-0.01548	1.052	0.04829		water content (%)	77 ± 1	81.67 ± 1.15	68.67 ± 1.53	62 ± 1	50.67 ± 3.06
0.94	0.00514	0.92	0.00237	0.94	-0.00918	0.832	0.0352	1.034	0.19626		1.18896	0.0051	1.21673	0.56968	1.215	-0.01407	1.123	0.04721
0.999	0.00412	0.978	0.00416	0.999	-0.00633	0.884	0.04123	1.098	0.20008		1.31635	0.00569	1.3384	0.64258	1.29	-0.01494	1.193	0.04988		h	IV15SH	AV15H	AV15SH	AV15SH-90	AV15SH-120
1.057	0.00542	1.035	0.00399	1.057	0.00337	0.936	0.04051	1.162	0.20646		1.43666	0.00637	1.49049	0.73226	1.365	-0.01249	1.263	0.06048		Fracture energy (kJ m-2)	3.07 ± 0.05	3.87 ± 0.12	6.37 ± 0.93	23.33 ± 4.16	85.33 ± 9.61
1.115	0.00567	1.092	0.00325	1.115	0.00808	0.987	0.03802	1.226	0.22701		1.54989	0.00725	1.61977	0.82452	1.439	-0.00875	1.332	0.06368
1.173	0.00469	1.148	0.00474	1.173	0.00576	1.038	0.03353	1.29	0.24711		1.70559	0.00784	1.74905	0.90387	1.514	-0.0052	1.401	0.0746
1.23	0.00424	1.204	0.00797	1.23	0.01027	1.088	0.02945	1.353	0.27089		1.83298	0.00853	1.87833	0.98258	1.589	-0.00309	1.47	0.07637
1.287	0.00363	1.26	0.00955	1.287	0.01818	1.139	0.03135	1.416	0.26022		1.94621	0.00902	2.03802	1.08129	1.662	0.00138	1.538	0.07834
1.344	0.00347	1.315	0.00919	1.344	0.02204	1.189	0.03918	1.478	0.27825		2.08776	0.00961	2.17491	1.18129	1.735	0.00776	1.606	0.09369
1.401	0.00594	1.371	0.0106	1.401	0.02473	1.239	0.04223	1.54	0.31587		2.23638	0.01049	2.31939	1.26323	1.808	0.01006	1.674	0.11486
1.458	0.00832	1.427	0.00857	1.457	0.02422	1.289	0.03241	1.602	0.33636		2.37084	0.01118	2.45627	1.34581	1.881	0.00662	1.741	0.11021
1.514	0.00724	1.482	0.00385	1.514	0.01996	1.34	0.0248	1.665	0.34406		2.50531	0.01196	2.62357	1.44903	1.954	0.0013	1.809	0.10867
1.571	0.00575	1.537	0.00305	1.57	0.01397	1.389	0.03071	1.727	0.36535		2.63977	0.01265	2.78327	1.55097	2.027	0.00287	1.877	0.11397
1.627	0.00579	1.592	0.00668	1.627	0.01638	1.439	0.03773	1.789	0.38722		2.80255	0.01353	2.91255	1.63226	2.1	0.00617	1.944	0.10997
1.684	0.00723	1.647	0.00568	1.683	0.01966	1.489	0.04059	1.851	0.3769		2.93701	0.01461	3.06464	1.71355	2.173	0.01072	2.012	0.10627
1.74	0.0078	1.702	0.00452	1.74	0.0252	1.539	0.037	1.913	0.36306		3.07148	0.01529	3.23194	1.81484	2.245	0.01329	2.079	0.12165
1.796	0.00804	1.758	0.00763	1.796	0.0327	1.589	0.03642	1.974	0.35142		3.21302	0.01598	3.38403	1.91677	2.318	0.01734	2.146	0.14099
1.853	0.00803	1.813	0.00967	1.852	0.03458	1.639	0.04675	2.036	0.36885		3.36872	0.01676	3.52852	1.99806	2.391	0.01639	2.213	0.14664
1.909	0.00818	1.868	0.01137	1.908	0.03105	1.689	0.05601	2.098	0.37847		3.50319	0.01745	3.673	2.07806	2.463	0.01019	2.28	0.14384
1.965	0.0092	1.922	0.01025	1.964	0.02397	1.738	0.05927	2.16	0.3967		3.63765	0.01814	3.84791	2.17548	2.536	0.00165	2.348	0.16033
2.021	0.00846	1.977	0.009	2.02	0.02274	1.788	0.05114	2.222	0.4248		3.77212	0.01892	4	2.27677	2.608	0.00034	2.415	0.17133
2.078	0.00692	2.032	0.00922	2.076	0.02448	1.837	0.05149	2.284	0.46387		3.93489	0.0198	4.14449	2.35871	2.681	0.00217	2.482	0.17493
2.134	0.00596	2.087	0.00754	2.133	0.03259	1.887	0.04811	2.345	0.48963		4.06936	0.02069	4.28897	2.44129	2.753	-0.00065	2.549	0.16638
2.189	0.00586	2.143	0.00818	2.189	0.03493	1.937	0.04629	2.407	0.50145		4.2109	0.02157	4.47148	2.54323	2.825	-0.00124	2.616	0.15348
2.246	0.00735	2.197	0.00852	2.245	0.02977	1.987	0.03977	2.469	0.50638		4.34537	0.02225	4.61597	2.64581	2.898	0.00156	2.683	0.14727
2.302	0.00883	2.252	0.0109	2.301	0.02414	2.036	0.03751	2.531	0.52147		4.50106	0.02333	4.76806	2.72774	2.971	0.00859	2.751	0.16398
2.358	0.01041	2.307	0.00843	2.357	0.01751	2.086	0.04006	2.593	0.52889		4.6426	0.02422	4.91255	2.81032	3.043	0.014	2.817	0.18147
2.414	0.01031	2.362	0.00444	2.413	0.01414	2.136	0.05109	2.654	0.54458		4.78415	0.025	5.08745	2.91226	3.116	0.01238	2.884	0.19034
2.471	0.00977	2.417	0.00329	2.469	0.01654	2.185	0.05215	2.716	0.55434		4.92569	0.02549	5.23954	3.01355	3.188	0.01222	2.951	0.19378
2.527	0.01022	2.472	0.00813	2.526	0.02193	2.235	0.05381	2.778	0.54693		5.09554	0.02598	5.39164	3.09548	3.26	0.008	3.018	0.20508
2.583	0.01102	2.527	0.01051	2.582	0.02503	2.285	0.05215	2.84	0.55819		5.24416	0.02725	5.54373	3.17935	3.333	0.0037	3.086	0.20647
2.639	0.01141	2.582	0.00921	2.638	0.02461	2.334	0.05906	2.902	0.55878		5.38571	0.02814	5.72624	3.28387	3.405	0.00238	3.153	0.20788
2.695	0.01168	2.637	0.00445	2.694	0.02094	2.384	0.06472	2.963	0.5761		5.53433	0.02902	5.89354	3.38839	3.478	0.00349	3.22	0.2049
2.751	0.0126	2.692	0.00769	2.75	0.02266	2.433	0.0744	3.025	0.59923		5.6971	0.0298	6.03042	3.47419	3.551	0.00478	3.287	0.20223
2.808	0.01265	2.747	0.01353	2.806	0.02759	2.483	0.07914	3.087	0.63388		5.83864	0.03049	6.18251	3.56129	3.623	0.00411	3.354	0.20575
2.864	0.01191	2.802	0.01279	2.863	0.03313	2.533	0.08029	3.148	0.66057		5.98018	0.03118	6.35742	3.67032	3.695	-0.0008	3.421	0.20562
2.92	0.01129	2.857	0.00876	2.919	0.04098	2.583	0.08179	3.21	0.67918		6.1005	0.03206	6.51711	3.78	3.768	-0.00064	3.489	0.20998
2.976	0.01168	2.912	0.0096	2.975	0.04245	2.632	0.09004	3.271	0.69682		6.25619	0.03304	6.6692	3.86452	3.841	0.00055	3.556	0.21716
3.032	0.01191	2.967	0.01211	3.031	0.04188	2.682	0.09656	3.333	0.70689		6.40481	0.03392	6.81369	3.94903	3.914	0.00311	3.623	0.23004
3.088	0.01253	3.022	0.01022	3.087	0.03847	2.732	0.10023	3.395	0.69528		6.53928	0.03461	6.9962	4.05484	3.986	0.00592	3.69	0.24652
3.145	0.01312	3.077	0.00541	3.143	0.04062	2.781	0.10208	3.457	0.69034		6.68082	0.0351	7.14069	4.16065	4.058	0.0094	3.757	0.2612
3.201	0.0127	3.132	0.00869	3.199	0.0412	2.831	0.1021	3.518	0.72047		6.8436	0.03569	7.29278	4.24387	4.131	0.01541	3.824	0.2712
3.257	0.0131	3.187	0.01361	3.255	0.03902	2.881	0.09383	3.58	0.7496		7.00637	0.03657	7.45247	4.32968	4.203	0.01399	3.891	0.27087
3.313	0.0147	3.241	0.0127	3.311	0.03593	2.93	0.09341	3.642	0.76081		7.14791	0.03725	7.62738	4.43548	4.275	0.00632	3.958	0.27825
3.369	0.01518	3.296	0.01352	3.367	0.03684	2.98	0.0982	3.704	0.76484		7.29653	0.03804	7.79468	4.54258	4.348	-0.00059	4.026	0.2796
3.425	0.01438	3.351	0.01421	3.424	0.03438	3.029	0.09719	3.765	0.77095		7.45931	0.03902	7.93156	4.63097	4.421	-0.00221	4.093	0.27016
3.481	0.01297	3.406	0.01341	3.48	0.03781	3.079	0.10142	3.827	0.77932		7.60793	0.04	8.08365	4.71677	4.493	0.00098	4.16	0.2645
3.538	0.01248	3.461	0.01068	3.536	0.04335	3.129	0.09959	3.889	0.78726		7.74947	0.04108	8.26616	4.82581	4.565	0.0059	4.227	0.26436
3.594	0.01201	3.516	0.01125	3.592	0.04532	3.179	0.10006	3.95	0.80548		7.89101	0.04176	8.41825	4.9329	4.638	0.0054	4.293	0.27311
3.65	0.0125	3.571	0.0118	3.648	0.05161	3.228	0.10513	4.012	0.82649		8.06086	0.04225	8.56274	5.02129	4.71	0.00659	4.361	0.28614
3.706	0.01322	3.626	0.01126	3.704	0.05573	3.278	0.10971	4.074	0.82543		8.20948	0.04333	8.72243	5.10774	4.783	0.00717	4.428	0.28448
3.762	0.01372	3.681	0.00984	3.76	0.05244	3.328	0.10541	4.136	0.82368		8.33687	0.04412	8.89734	5.21742	4.855	0.00812	4.495	0.2868
3.818	0.01531	3.736	0.0113	3.816	0.05106	3.377	0.0982	4.198	0.84012		8.47134	0.045	9.05704	5.32645	4.928	0.01084	4.562	0.29324
3.875	0.01624	3.791	0.01115	3.873	0.05155	3.427	0.09966	4.259	0.85428		8.64119	0.04549	9.20913	5.41742	5	0.01588	4.629	0.30253
3.931	0.0164	3.846	0.01156	3.929	0.05614	3.476	0.09905	4.321	0.86936		8.77566	0.04637	9.35361	5.50645	5.073	0.01283	4.696	0.30407
3.986	0.01699	3.901	0.01232	3.985	0.05246	3.526	0.10342	4.383	0.88461		8.91012	0.04696	9.53612	5.62065	5.145	0.01289	4.763	0.30705
4.043	0.01604	3.956	0.01455	4.041	0.04788	3.576	0.10889	4.444	0.90026		9.05166	0.04765	9.68821	5.72968	5.217	0.00811	4.83	0.32354
4.099	0.015	4.011	0.01809	4.097	0.04612	3.625	0.11155	4.506	0.92081		9.21444	0.04833	9.8403	5.81806	5.29	0.00625	4.898	0.34187
4.155	0.01547	4.065	0.02324	4.153	0.04394	3.675	0.11634	4.568	0.94307		9.36306	0.04941	9.9924	5.9071	5.363	0.0084	4.965	0.34738
4.212	0.0167	4.12	0.02546	4.209	0.04377	3.724	0.12113	4.63	0.96143		9.49752	0.05029	10.1673	6.02	5.435	0.01004	5.031	0.34342
4.268	0.01611	4.175	0.02719	4.266	0.04515	3.774	0.12079	4.691	0.97467		9.65322	0.05118	10.3194	6.13419	5.507	0.01364	5.099	0.33365
4.324	0.01566	4.23	0.02823	4.321	0.04461	3.824	0.12805	4.753	0.99672		9.816	0.05196	10.4715	6.22323	5.58	0.01564	5.166	0.33271
4.38	0.01564	4.285	0.02676	4.378	0.04735	3.874	0.12996	4.814	1.0285		9.96462	0.05304	10.616	6.3129	5.652	0.01364	5.233	0.34218
4.436	0.0158	4.34	0.02455	4.434	0.04997	3.923	0.13137	4.876	1.04363		10.1062	0.05373	10.7909	6.42581	5.725	0.00801	5.3	0.35407
4.492	0.01635	4.395	0.02179	4.49	0.05544	3.973	0.13273	4.938	1.05939		10.2477	0.05422	10.943	6.53742	5.797	0.00716	5.367	0.36641
4.549	0.01685	4.45	0.02168	4.546	0.06227	4.022	0.14028	5	1.07528		10.4176	0.055	11.0951	6.62774	5.87	0.00849	5.435	0.3755
4.605	0.01703	4.505	0.01887	4.602	0.05859	4.072	0.14347	5.061	1.0751		10.552	0.05569	11.2471	6.71935	5.942	0.01089	5.501	0.38527
4.661	0.0186	4.56	0.01635	4.658	0.05965	4.122	0.13496	5.123	1.07211		10.6936	0.05657	11.4297	6.83355	6.014	0.0112	5.568	0.39075
4.717	0.01956	4.615	0.01741	4.714	0.06269	4.172	0.12749	5.185	1.07466		10.8351	0.05716	11.5741	6.95226	6.087	0.00717	5.635	0.39685
4.773	0.02022	4.67	0.0213	4.77	0.05922	4.222	0.12294	5.246	1.09225		10.9908	0.05814	11.7338	7.04839	6.159	0.00705	5.703	0.39583
4.829	0.01987	4.724	0.02295	4.826	0.05627	4.271	0.13321	5.309	1.11211		11.1323	0.05892	11.8783	7.14258	6.232	0.00898	5.77	0.39027
4.886	0.01908	4.779	0.02282	4.882	0.05514	4.321	0.14851	5.37	1.12041		11.2597	0.05961	12.0608	7.26129	6.304	0.00732	5.837	0.37973
4.942	0.01771	4.834	0.02436	4.939	0.05996	4.37	0.15015	5.432	1.12889		11.4084	0.06049	12.2281	7.37871	6.377	0.00382	5.904	0.37292
4.998	0.01784	4.889	0.02451	4.995	0.05915	4.42	0.14537	5.494	1.13064		11.5853	0.06118	12.365	7.47419	6.449	0.00395	5.971	0.37858
5.054	0.01886	4.944	0.02527	5.051	0.05909	4.47	0.14384	5.556	1.15706		11.7339	0.06216	12.5171	7.5729	6.521	0.0044	6.038	0.39311
5.11	0.0186	4.999	0.02629	5.107	0.06221	4.519	0.14774	5.617	1.17054		11.8754	0.06304	12.692	7.69419	6.594	0.0079	6.105	0.39683
5.166	0.0195	5.054	0.02294	5.163	0.06124	4.569	0.1494	5.679	1.17019		12.0241	0.06392	12.8441	7.81613	6.667	0.00708	6.172	0.4004
5.222	0.02041	5.109	0.02183	5.219	0.06021	4.619	0.15329	5.741	1.17917		12.1727	0.0648	13.0038	7.91355	6.739	0.00709	6.24	0.40256
5.278	0.02188	5.164	0.01922	5.275	0.05905	4.668	0.15839	5.803	1.19987		12.3213	0.06549	13.1559	8.01032	6.811	0.01037	6.307	0.40384
5.335	0.02323	5.219	0.01437	5.331	0.06523	4.718	0.15578	5.864	1.21746		12.4558	0.06618	13.3308	8.13032	6.884	0.01428	6.373	0.41368
5.391	0.02261	5.274	0.01483	5.387	0.06633	4.767	0.15571	5.926	1.23753		12.5973	0.06716	13.4981	8.25226	6.956	0.01627	6.441	0.42408
5.447	0.02214	5.329	0.01584	5.443	0.06288	4.817	0.16266	5.987	1.25191		12.7459	0.06784	13.635	8.35226	7.029	0.01708	6.508	0.4301
5.503	0.02251	5.384	0.01574	5.5	0.06547	4.867	0.17181	6.049	1.27168		12.9016	0.06833	13.7871	8.45226	7.101	0.01496	6.575	0.43153
5.559	0.02307	5.438	0.01656	5.556	0.07285	4.917	0.17377	6.111	1.28606		13.0432	0.06892	13.9696	8.57548	7.174	0.01699	6.643	0.43926
5.616	0.02357	5.493	0.02086	5.612	0.07408	4.966	0.17618	6.173	1.29457		13.1847	0.06961	14.1141	8.69677	7.247	0.01381	6.709	0.4394
5.672	0.02378	5.548	0.02352	5.668	0.06802	5.016	0.17916	6.235	1.30832		13.3546	0.07069	14.2738	8.79548	7.319	0.00898	6.776	0.44651
5.728	0.0233	5.604	0.02605	5.724	0.07168	5.066	0.17773	6.296	1.31333		13.5032	0.07157	14.4259	8.89548	7.391	0.01159	6.843	0.45104
5.784	0.02377	5.658	0.02697	5.78	0.07816	5.115	0.1783	6.358	1.32481		13.6447	0.07245	14.6008	9.02194	7.464	0.01548	6.91	0.45679
5.841	0.02505	5.713	0.02407	5.837	0.07846	5.165	0.18104	6.419	1.32064		13.7863	0.07333	14.7529	9.14903	7.536	0.01818	6.978	0.46632
5.896	0.02453	5.768	0.0261	5.892	0.07643	5.214	0.18516	6.481	1.33995		13.9561	0.07412	14.9125	9.25161	7.609	0.0182	7.045	0.47267
5.953	0.02299	5.823	0.02948	5.949	0.07067	5.264	0.18801	6.543	1.37076		14.0977	0.075	15.0646	9.35226	7.681	0.01811	7.112	0.4774
6.009	0.02292	5.878	0.02994	6.005	0.06502	5.314	0.1896	6.605	1.38251		14.2392	0.07569	15.2395	9.48065	7.753	0.0191	7.179	0.47958
6.065	0.02283	5.933	0.02777	6.061	0.06222	5.364	0.17892	6.667	1.38951		14.3737	0.07637	15.3916	9.61097	7.826	0.01959	7.246	0.48582
6.121	0.02319	5.988	0.02659	6.117	0.06115	5.413	0.1781	6.728	1.39123		14.5294	0.07716	15.5437	9.71935	7.898	0.01871	7.313	0.49229
6.177	0.02318	6.043	0.02617	6.173	0.05976	5.463	0.18174	6.79	1.40464		14.6638	0.07814	15.6958	9.82516	7.97	0.01842	7.38	0.49479
6.233	0.02199	6.098	0.02129	6.229	0.05944	5.513	0.18397	6.852	1.41991		14.8054	0.07873	15.8707	9.9529	8.043	0.01743	7.448	0.5058
6.289	0.02203	6.152	0.01488	6.285	0.06539	5.562	0.18863	6.914	1.43821		14.9398	0.07961	16.0228	10.0787	8.116	0.01313	7.515	0.50541
6.346	0.0223	6.208	0.01278	6.341	0.07069	5.612	0.19078	6.975	1.45896		15.1168	0.08049	16.1749	10.18	8.188	0.0134	7.582	0.49519
6.401	0.02328	6.262	0.01551	6.398	0.07612	5.661	0.18996	7.037	1.47273		15.2654	0.08108	16.327	10.2845	8.26	0.00956	7.649	0.4994
6.457	0.02488	6.318	0.01701	6.454	0.07728	5.712	0.187	7.098	1.49918		15.3928	0.08196	16.5019	10.4174	8.333	0.00839	7.716	0.504
6.514	0.02616	6.373	0.01896	6.51	0.07865	5.761	0.18734	7.16	1.50826		15.5485	0.08245	16.6616	10.5503	8.405	0.01168	7.783	0.51791
6.57	0.02671	6.428	0.02059	6.566	0.07912	5.811	0.19472	7.222	1.51331		15.7042	0.08333	16.8137	10.6561	8.478	0.01483	7.85	0.53261
6.626	0.02631	6.482	0.02137	6.622	0.08027	5.86	0.20074	7.284	1.51931		15.8669	0.08422	16.9658	10.7619	8.55	0.02189	7.917	0.53462
6.682	0.02646	6.537	0.02192	6.678	0.08181	5.91	0.20922	7.346	1.54155		16.0085	0.085	17.1483	10.8948	8.623	0.02408	7.984	0.54109
6.739	0.02681	6.592	0.02002	6.734	0.08004	5.96	0.2095	7.408	1.55586		16.15	0.08608	17.2928	11.0284	8.695	0.02096	8.051	0.5516
6.795	0.0265	6.648	0.02095	6.79	0.08084	6.009	0.21216	7.469	1.57064		16.3199	0.08676	17.4449	11.1368	8.768	0.02075	8.118	0.56098
6.851	0.02537	6.703	0.0198	6.846	0.08102	6.059	0.2181	7.531	1.59573		16.4544	0.08745	17.5894	11.2426	8.84	0.01786	8.185	0.55729
6.907	0.02604	6.758	0.01851	6.903	0.08267	6.109	0.21808	7.592	1.61683		16.5959	0.08824	17.7719	11.371	8.912	0.01402	8.252	0.54813
6.963	0.02823	6.812	0.01905	6.959	0.08072	6.158	0.21408	7.654	1.62441		16.7304	0.08873	17.924	11.4942	8.985	0.01299	8.32	0.53362
7.019	0.02938	6.867	0.02466	7.014	0.07355	6.208	0.19303	7.716	1.62803		16.879	0.08941	18.076	11.5955	9.058	0.01242	8.387	0.51885
7.075	0.02805	6.922	0.02793	7.071	0.07121	6.257	0.19169	7.778	1.63481		17.0276	0.09029	18.2281	11.6987	9.13	0.01093	8.454	0.52533
7.132	0.02609	6.977	0.03114	7.127	0.07472	6.307	0.19329	7.84	1.64302		17.1691	0.09108	18.403	11.8303	9.203	0.00882	8.521	0.54453
7.188	0.02622	7.032	0.03124	7.184	0.07775	6.357	0.19432	7.901	1.6487		17.3178	0.09196	18.5551	11.9619	9.275	0.00903	8.588	0.56498
7.244	0.0268	7.087	0.03046	7.24	0.08125	6.407	0.19947	7.963	1.67045		17.4805	0.09284	18.7148	12.0677	9.348	0.01121	8.655	0.58072
7.3	0.02765	7.142	0.03025	7.295	0.08164	6.456	0.20854	8.025	1.70046		17.6292	0.09333	18.8593	12.1736	9.42	0.01093	8.722	0.58786
7.356	0.02753	7.196	0.02844	7.351	0.08107	6.506	0.21963	8.087	1.72621		17.7707	0.09422	19.0418	12.3064	9.493	0.00993	8.79	0.59168
7.412	0.02743	7.251	0.02517	7.408	0.08054	6.555	0.22174	8.148	1.74033		17.9193	0.0952	19.2167	12.4381	9.565	0.00866	8.857	0.60058
7.469	0.02781	7.306	0.02396	7.464	0.08545	6.605	0.22131	8.21	1.75227		18.0821	0.09608	19.346	12.5413	9.637	0.00913	8.923	0.60633
7.525	0.0279	7.361	0.02435	7.52	0.09137	6.655	0.21601	8.271	1.77746		18.2166	0.09676	19.4981	12.6445	9.71	0.01098	8.991	0.6082
7.581	0.0281	7.416	0.02432	7.576	0.09682	6.704	0.21475	8.333	1.79643		18.3581	0.09745	19.673	12.7768	9.782	0.01066	9.058	0.61409
7.637	0.02804	7.471	0.02375	7.632	0.1005	6.754	0.21547	8.395	1.80863		18.4926	0.09824	19.8175	12.9058	9.854	0.01325	9.125	0.62095
7.693	0.0277	7.526	0.02377	7.688	0.10083	6.804	0.2238	8.457	1.81032		18.6483	0.09892	19.9696	13.0071	9.927	0.017	9.192	0.62581
7.749	0.0282	7.581	0.02609	7.744	0.09882	6.853	0.23737	8.519	1.82513		18.7969	0.0998	20.1217	13.1019	10	0.02077	9.259	0.61819
7.806	0.02915	7.636	0.02556	7.801	0.10511	6.903	0.24327	8.58	1.82954		18.9384	0.10049	20.2966	13.2219	10.072	0.02179	9.327	0.60922
7.862	0.02992	7.691	0.02624	7.857	0.10718	6.953	0.23868	8.642	1.8292		19.0871	0.10127	20.4487	13.3439	10.145	0.02416	9.393	0.62763
7.918	0.03043	7.746	0.02681	7.913	0.10322	7.003	0.23193	8.704	1.83314		19.2428	0.10216	20.6084	13.4477	10.217	0.02506	9.46	0.64477
7.974	0.02989	7.801	0.02938	7.969	0.09888	7.052	0.23274	8.765	1.85062		19.3984	0.10304	20.7605	13.5523	10.289	0.02439	9.527	0.66416
8.03	0.03036	7.856	0.03201	8.025	0.09595	7.102	0.23693	8.827	1.88772		19.54	0.10373	20.9354	13.6839	10.362	0.02533	9.595	0.67602
8.086	0.03284	7.911	0.03087	8.081	0.09703	7.152	0.24315	8.889	1.92003		19.6815	0.1048	21.1027	13.811	10.435	0.02333	9.662	0.67942
8.143	0.0337	7.966	0.02721	8.137	0.09781	7.201	0.24422	8.951	1.94149		19.8514	0.10549	21.2396	13.9129	10.507	0.02371	9.729	0.67045
8.199	0.03131	8.021	0.02844	8.193	0.10377	7.251	0.25734	9.012	1.9384		19.9929	0.10637	21.3916	14.0155	10.58	0.02663	9.796	0.66142
8.255	0.03012	8.076	0.03209	8.25	0.10533	7.3	0.26685	9.074	1.93413		20.1274	0.10716	21.5665	14.1432	10.652	0.0242	9.863	0.66364
8.311	0.03107	8.131	0.0303	8.306	0.10042	7.35	0.26503	9.136	1.93168		20.2619	0.10804	21.7186	14.2729	10.724	0.01574	9.93	0.67522
8.367	0.03148	8.186	0.03062	8.362	0.10171	7.4	0.26262	9.198	1.93734		20.4246	0.10873	21.8707	14.3729	10.797	0.01226	9.997	0.67474
8.423	0.03162	8.241	0.03132	8.418	0.10484	7.45	0.26342	9.259	1.94211		20.5662	0.10961	22.0304	14.4735	10.869	0.01704	10.064	0.67519
8.479	0.03029	8.295	0.03155	8.474	0.1076	7.499	0.27543	9.321	1.96644		20.7006	0.11029	22.2053	14.5981	10.942	0.01943	10.131	0.67031
8.536	0.03011	8.35	0.03465	8.53	0.11183	7.549	0.28096	9.383	1.9761		20.8493	0.11108	22.3726	14.7239	11.015	0.0198	10.198	0.6662
8.592	0.03117	8.405	0.03649	8.587	0.10823	7.598	0.28014	9.444	1.99491		21.012	0.11176	22.5095	14.8252	11.087	0.02392	10.265	0.67809
8.648	0.03195	8.461	0.03911	8.642	0.10813	7.648	0.27752	9.506	2.00638		21.1607	0.11265	22.6616	14.9265	11.16	0.02936	10.332	0.69114
8.704	0.03267	8.515	0.03672	8.699	0.10861	7.698	0.28436	9.568	2.02958		21.3022	0.11333	22.8441	15.051	11.232	0.03087	10.399	0.69181
8.76	0.03217	8.57	0.03385	8.755	0.11047	7.747	0.28963	9.629	2.05223		21.4508	0.11431	22.9962	15.1729	11.304	0.02651	10.467	0.70088
8.817	0.03236	8.625	0.03092	8.811	0.10737	7.797	0.28321	9.691	2.07196		21.6136	0.1152	23.1483	15.271	11.377	0.0221	10.534	0.70789
8.872	0.03267	8.68	0.03219	8.867	0.10679	7.847	0.27619	9.753	2.10049		21.7622	0.11588	23.3004	15.3697	11.449	0.02142	10.601	0.72049
8.929	0.03423	8.735	0.03411	8.923	0.1107	7.897	0.2792	9.815	2.1212		21.9037	0.11657	23.4753	15.4955	11.522	0.02338	10.668	0.7274
8.985	0.03415	8.79	0.03093	8.979	0.11531	7.946	0.2843	9.876	2.13255		22.0382	0.11745	23.6274	15.6213	11.594	0.02485	10.735	0.7318
9.041	0.03337	8.845	0.02982	9.035	0.11747	7.996	0.28552	9.938	2.13831		22.2081	0.11853	23.7795	15.72	11.666	0.02371	10.802	0.74061
9.097	0.03345	8.899	0.03243	9.091	0.11074	8.046	0.28492	10	2.15149		22.3496	0.11941	23.9316	15.8161	11.739	0.0227	10.87	0.73801
9.153	0.03444	8.954	0.03771	9.147	0.1096	8.095	0.29233	10.062	2.16664		22.477	0.1202	24.1065	15.9323	11.812	0.02257	10.937	0.7388
9.209	0.03695	9.009	0.03962	9.203	0.11371	8.145	0.29583	10.124	2.18818		22.6256	0.12108	24.2509	16.0465	11.884	0.02365	11.004	0.75342
9.266	0.03735	9.064	0.03601	9.26	0.11297	8.195	0.30291	10.185	2.19274		22.7813	0.12176	24.403	16.1406	11.957	0.0236	11.071	0.76494
9.322	0.03581	9.119	0.03345	9.316	0.10786	8.245	0.3045	10.247	2.19593		22.937	0.12265	24.5627	16.2355	12.029	0.02003	11.137	0.77331
9.378	0.03436	9.174	0.03083	9.372	0.10838	8.294	0.29502	10.308	2.21035		23.0786	0.12333	24.7376	16.3568	12.101	0.01839	11.204	0.77664
9.434	0.03314	9.229	0.02682	9.428	0.10885	8.344	0.28621	10.37	2.22279		23.2272	0.12441	24.8897	16.4826	12.174	0.01776	11.272	0.77544
9.49	0.03379	9.284	0.02431	9.484	0.10881	8.393	0.28654	10.432	2.2329		23.3899	0.1252	25.0418	16.5813	12.246	0.02192	11.339	0.77718
9.546	0.03446	9.339	0.0284	9.54	0.10579	8.443	0.29782	10.494	2.25264		23.5315	0.12627	25.2015	16.68	12.319	0.02506	11.406	0.77203
9.603	0.03371	9.394	0.03355	9.596	0.10846	8.492	0.30036	10.556	2.27059		23.673	0.12676	25.3764	16.8071	12.392	0.02107	11.473	0.76869
9.659	0.03425	9.449	0.03315	9.653	0.11264	8.542	0.30777	10.617	2.28086		23.7934	0.12745	25.5361	16.9329	12.464	0.01857	11.54	0.77402
9.715	0.03543	9.504	0.03227	9.709	0.11635	8.592	0.31302	10.679	2.30371		23.9632	0.12833	25.6882	17.0348	12.536	0.02004	11.607	0.77938
9.771	0.03538	9.559	0.03354	9.765	0.11157	8.642	0.32133	10.74	2.31811		24.1047	0.12941	25.8403	17.1348	12.609	0.02986	11.674	0.79181
9.827	0.03696	9.614	0.03294	9.821	0.10804	8.691	0.3286	10.802	2.3438		24.2392	0.13029	26.0228	17.2561	12.682	0.03601	11.741	0.8032
9.883	0.03861	9.669	0.03124	9.877	0.10552	8.741	0.33668	10.865	2.36536		24.3878	0.13108	26.1673	17.3761	12.754	0.03601	11.809	0.80819
9.94	0.03875	9.724	0.03059	9.933	0.10916	8.79	0.33231	10.926	2.38908		24.5506	0.13176	26.3194	17.471	12.826	0.03124	11.875	0.81037
9.996	0.03888	9.778	0.03182	9.989	0.11256	8.84	0.32438	10.988	2.40283		24.6992	0.13265	26.4715	17.5652	12.899	0.03161	11.943	0.82016
10.052	0.03871	9.834	0.03602	10.045	0.11603	8.89	0.31977	11.05	2.41023		24.8408	0.13333	26.6388	17.6793	12.971	0.02896	12.01	0.82254
10.108	0.03863	9.889	0.03762	10.102	0.11443	8.94	0.31601	11.111	2.41218		24.9894	0.13431	26.7909	17.7871	13.043	0.02552	12.076	0.82695
10.164	0.03899	9.943	0.03799	10.158	0.11311	8.989	0.31683	11.173	2.41658		25.1592	0.1348	26.9354	17.8716	13.116	0.0241	12.144	0.83324
10.22	0.03813	9.998	0.0404	10.214	0.11224	9.038	0.3144	11.235	2.43853		25.3008	0.13569	27.0875	17.9568	13.189	0.0252	12.211	0.83546
10.276	0.03716	10.053	0.04123	10.27	0.11699	9.088	0.30944	11.296	2.45513		25.4423	0.13657	27.2624	18.0626	13.261	0.0272	12.278	0.84213
10.333	0.03868	10.108	0.04102	10.326	0.12011	9.138	0.30884	11.358	2.46326		25.5626	0.13745	27.4144	18.1703	13.334	0.02264	12.346	0.85813
10.389	0.03859	10.163	0.04127	10.382	0.12647	9.188	0.31486	11.419	2.48984		25.7396	0.13833	27.5741	18.2619	13.406	0.02054	12.412	0.86997
10.445	0.03733	10.218	0.04202	10.439	0.12667	9.238	0.32428	11.481	2.49557		25.8811	0.13931	27.7186	18.3574	13.479	0.01918	12.479	0.87755
10.501	0.03672	10.273	0.04139	10.495	0.12928	9.287	0.33214	11.543	2.49726		26.0226	0.14	27.8935	18.4787	13.551	0.01796	12.547	0.87746
10.557	0.03848	10.328	0.04164	10.55	0.13093	9.337	0.34114	11.605	2.51897		26.1713	0.14108	28.0456	18.591	13.623	0.01876	12.614	0.8789
10.613	0.03976	10.383	0.03613	10.606	0.13012	9.386	0.34699	11.667	2.53578		26.3411	0.14196	28.2053	18.6819	13.696	0.01906	12.681	0.88069
10.67	0.04001	10.438	0.03172	10.663	0.12426	9.436	0.35188	11.729	2.53981		26.4827	0.14284	28.3498	18.7697	13.768	0.01474	12.748	0.88593
10.726	0.03915	10.493	0.0305	10.719	0.11713	9.486	0.35309	11.79	2.53664		26.6242	0.14353	28.5323	18.8877	13.841	0.01507	12.815	0.88906
10.782	0.03865	10.548	0.03188	10.775	0.11581	9.536	0.35554	11.852	2.54132		26.7658	0.14431	28.6844	19.0071	13.913	0.01757	12.882	0.8911
10.838	0.03894	10.603	0.03611	10.831	0.12138	9.585	0.35755	11.913	2.55619		26.9214	0.14549	28.8365	19.1026	13.985	0.01903	12.949	0.89148
10.894	0.04046	10.657	0.04056	10.887	0.12911	9.635	0.35188	11.975	2.57894		27.0559	0.14637	28.9886	19.1955	14.058	0.01859	13.016	0.88083
10.95	0.04093	10.712	0.04093	10.943	0.13603	9.684	0.33811	12.037	2.61922		27.1974	0.14735	29.1635	19.3084	14.13	0.02307	13.083	0.88261
11.006	0.04167	10.767	0.03961	10.999	0.14075	9.734	0.3293	12.099	2.65303		27.339	0.14824	29.3156	19.4213	14.202	0.02607	13.15	0.88854
11.062	0.04378	10.822	0.03795	11.055	0.14107	9.783	0.33276	12.161	2.66292		27.5018	0.14892	29.4753	19.5142	14.275	0.02353	13.217	0.89765
11.119	0.04623	10.877	0.03785	11.111	0.1366	9.833	0.34148	12.222	2.66825		27.6504	0.14961	29.6198	19.6032	14.347	0.02609	13.284	0.9092
11.175	0.04695	10.932	0.04049	11.168	0.13492	9.883	0.35478	12.284	2.68832		27.7919	0.15049	29.8023	19.7174	14.42	0.03089	13.351	0.91095
11.231	0.04618	10.987	0.04381	11.223	0.13631	9.932	0.36038	12.346	2.70816		27.9335	0.15137	29.9696	19.829	14.492	0.03564	13.418	0.90906
11.286	0.04589	11.042	0.04712	11.28	0.13517	9.982	0.36608	12.408	2.71438		28.0963	0.15245	30.1065	19.9194	14.565	0.03727	13.486	0.91574
11.343	0.04478	11.097	0.04767	11.336	0.12992	10.031	0.36568	12.469	2.71515		28.252	0.15353	30.2586	20.009	14.638	0.03562	13.553	0.92139
11.399	0.04307	11.151	0.04895	11.392	0.13153	10.081	0.35964	12.531	2.71983		28.3935	0.15431	30.4411	20.1181	14.71	0.0348	13.62	0.91933
11.456	0.04271	11.207	0.04478	11.448	0.12945	10.131	0.3563	12.593	2.74587		28.5421	0.1552	30.5932	20.2297	14.782	0.02784	13.687	0.92038
11.512	0.0412	11.262	0.03589	11.504	0.12883	10.181	0.34874	12.654	2.77858		28.7049	0.15588	30.7528	20.3181	14.855	0.02687	13.754	0.93927
11.568	0.0395	11.317	0.03414	11.561	0.12943	10.231	0.34806	12.716	2.81027		28.8393	0.15696	30.9049	20.4058	14.927	0.02922	13.821	0.95962
11.624	0.03991	11.371	0.03637	11.617	0.1324	10.28	0.35307	12.778	2.81664		28.9667	0.15784	31.0799	20.5187	15	0.03089	13.888	0.96478
11.68	0.04217	11.426	0.04162	11.673	0.13551	10.33	0.36914	12.84	2.81829		29.1154	0.15892	31.2472	20.6316	15.073	0.03315	13.956	0.9711
11.737	0.04321	11.481	0.04586	11.729	0.13682	10.379	0.38249	12.902	2.80381		29.2711	0.15961	31.384	20.7174	15.145	0.03326	14.023	0.97716
11.793	0.0434	11.536	0.04867	11.785	0.13559	10.429	0.38834	12.963	2.79363		29.4055	0.16049	31.5361	20.8019	15.218	0.03205	14.09	0.97889
11.849	0.04326	11.591	0.05263	11.841	0.13443	10.479	0.38625	13.025	2.80927		29.54	0.16137	31.711	20.9032	15.29	0.02736	14.156	0.98151
11.905	0.04316	11.646	0.0494	11.897	0.13434	10.528	0.38845	13.086	2.83041		29.6957	0.16216	31.8631	21.0045	15.362	0.02366	14.224	0.98125
11.961	0.04378	11.701	0.04681	11.953	0.13566	10.578	0.39261	13.148	2.86057		29.8585	0.16304	32.0152	21.0903	15.435	0.02392	14.291	0.98148
12.017	0.04553	11.756	0.0463	12.009	0.1318	10.628	0.39069	13.21	2.88196		30.0071	0.16412	32.1673	21.1735	15.507	0.02682	14.358	0.97562
12.073	0.04687	11.811	0.0427	12.065	0.1316	10.678	0.38657	13.272	2.9024		30.1486	0.165	32.3498	21.2794	15.58	0.03218	14.425	0.97701
12.129	0.0466	11.866	0.04061	12.122	0.13539	10.727	0.38755	13.333	2.91906		30.2902	0.16627	32.5019	21.3897	15.652	0.03642	14.492	0.98859
12.186	0.04678	11.921	0.04061	12.178	0.14113	10.777	0.39538	13.395	2.92136		30.46	0.16716	32.654	21.4794	15.724	0.03646	14.56	1.00282
12.242	0.0468	11.976	0.03911	12.234	0.13472	10.827	0.40213	13.457	2.93068		30.6086	0.16804	32.8061	21.5671	15.797	0.03675	14.626	1.00387
12.298	0.04662	12.031	0.03881	12.29	0.13313	10.876	0.40137	13.519	2.93117		30.7502	0.16892	32.9886	21.6742	15.869	0.03565	14.693	1.0094
12.354	0.04586	12.086	0.0411	12.346	0.13209	10.926	0.39637	13.58	2.93875		30.8917	0.16961	33.1407	21.78	15.942	0.03163	14.761	1.01924
12.41	0.0452	12.141	0.04104	12.402	0.13278	10.975	0.39258	13.642	2.95348		31.0545	0.17088	33.2928	21.8658	16.014	0.03037	14.828	1.03481
12.466	0.04498	12.195	0.04221	12.458	0.13292	11.025	0.39531	13.704	2.97433		31.196	0.17196	33.4373	21.9503	16.087	0.03669	14.895	1.0372
12.522	0.04524	12.25	0.04488	12.514	0.13727	11.075	0.39444	13.766	2.99303		31.3305	0.17284	33.6122	22.0529	16.159	0.03817	14.962	1.03373
12.579	0.04533	12.305	0.04379	12.571	0.13743	11.125	0.39358	13.827	3.00493		31.4508	0.17373	33.7567	22.1471	16.232	0.04092	15.029	1.03987
12.635	0.04541	12.361	0.0412	12.627	0.13696	11.174	0.39186	13.889	3.02689		31.6277	0.17441	33.9164	22.2187	16.304	0.04151	15.096	1.04934
12.691	0.04449	12.415	0.03547	12.683	0.13583	11.224	0.39463	13.951	3.0599		31.7693	0.17549	34.0684	22.2903	16.376	0.03876	15.163	1.05663
12.747	0.04492	12.47	0.03331	12.739	0.13901	11.273	0.39814	14.013	3.07071		31.9108	0.17627	34.2433	22.3877	16.449	0.03454	15.23	1.05567
12.803	0.04652	12.525	0.03375	12.795	0.14491	11.323	0.40078	14.075	3.07344		32.0594	0.17735	34.3954	22.4948	16.522	0.03164	15.298	1.06284
12.859	0.04904	12.58	0.03479	12.851	0.14923	11.373	0.40004	14.136	3.08686		32.2293	0.17804	34.5475	22.5832	16.594	0.0293	15.364	1.06779
12.916	0.0496	12.635	0.037	12.908	0.1469	11.422	0.39167	14.198	3.08606		32.3708	0.17931	34.6996	22.669	16.666	0.02949	15.432	1.07682
12.972	0.04768	12.69	0.0415	12.964	0.13988	11.472	0.4041	14.26	3.09891		32.5124	0.18039	34.8821	22.7736	16.738	0.03143	15.499	1.07857
13.028	0.04723	12.745	0.04383	13.02	0.14228	11.522	0.41349	14.321	3.12833		32.661	0.18127	35.0342	22.8742	16.811	0.03209	15.566	1.07852
13.084	0.04657	12.8	0.04285	13.076	0.14428	11.571	0.42415	14.383	3.14829		32.8238	0.18235	35.1863	22.9581	16.884	0.02971	15.633	1.07496
13.14	0.04654	12.855	0.04346	13.132	0.13856	11.621	0.42596	14.445	3.17929		32.9653	0.18324	35.3384	23.0426	16.957	0.02997	15.7	1.07924
13.196	0.0475	12.909	0.04647	13.188	0.13296	11.67	0.42505	14.507	3.20456		33.0998	0.18392	35.5133	23.1458	17.029	0.03018	15.767	1.09209
13.252	0.04794	12.964	0.04589	13.244	0.13466	11.72	0.42483	14.568	3.22183		33.2272	0.1852	35.6806	23.2445	17.101	0.02713	15.834	1.10565
13.309	0.04846	13.02	0.04258	13.3	0.13859	11.77	0.42672	14.63	3.24759		33.397	0.18608	35.8175	23.3187	17.173	0.02975	15.901	1.12025
13.365	0.04969	13.075	0.03482	13.356	0.1364	11.82	0.43657	14.691	3.27977		33.5315	0.18735	35.9696	23.3961	17.245	0.03408	15.968	1.12733
13.421	0.05055	13.13	0.03168	13.412	0.1402	11.869	0.44799	14.753	3.2974		33.6801	0.18824	36.1521	23.4942	17.318	0.04096	16.035	1.12893
13.477	0.05058	13.184	0.03278	13.469	0.14422	11.919	0.44873	14.815	3.327		33.8217	0.18912	36.2966	23.5903	17.391	0.04516	16.103	1.12775
13.533	0.05029	13.239	0.03537	13.525	0.14759	11.969	0.44765	14.877	3.34688		33.9915	0.1902	36.4487	23.6716	17.463	0.03855	16.17	1.13488
13.59	0.05007	13.294	0.03895	13.581	0.15079	12.018	0.43903	14.938	3.35428		34.1401	0.19127	36.6084	23.749	17.536	0.03441	16.237	1.15386
13.646	0.05182	13.349	0.04355	13.637	0.15059	12.068	0.43976	15	3.36032		34.2817	0.19235	36.7909	23.8452	17.608	0.03213	16.304	1.15871
13.702	0.05212	13.404	0.04612	13.693	0.15402	12.118	0.44163	15.061	3.36372		34.4161	0.19343	36.9582	23.9419	17.68	0.03371	16.371	1.15885
13.758	0.05154	13.459	0.04475	13.749	0.15362	12.168	0.44684	15.123	3.35533		34.586	0.19412	37.0951	24.0226	17.753	0.02877	16.438	1.15662
13.814	0.0524	13.514	0.04688	13.805	0.14884	12.217	0.44549	15.185	3.37072		34.7417	0.1952	37.2471	24.1084	17.826	0.03025	16.505	1.15273
13.87	0.05334	13.569	0.04971	13.861	0.14938	12.267	0.45234	15.247	3.39699		34.8691	0.19627	37.4145	24.211	17.898	0.02973	16.573	1.16537
13.926	0.0529	13.624	0.05129	13.917	0.15387	12.316	0.46207	15.309	3.43066		35.0248	0.19716	37.5665	24.3065	17.971	0.02752	16.639	1.17434
13.982	0.05229	13.679	0.05058	13.974	0.15327	12.366	0.46128	15.37	3.44687		35.1876	0.19843	37.7186	24.3742	18.043	0.02653	16.706	1.19165
14.039	0.05131	13.734	0.05098	14.03	0.15365	12.416	0.46438	15.432	3.44017		35.3291	0.19951	37.8707	24.4381	18.116	0.03025	16.773	1.2059
14.095	0.0503	13.789	0.04668	14.086	0.15511	12.465	0.46076	15.494	3.43352		35.4635	0.20049	38.0456	24.5174	18.188	0.03459	16.84	1.20774
14.151	0.05093	13.844	0.04567	14.142	0.15707	12.515	0.46373	15.556	3.43733		35.598	0.20157	38.2205	24.6032	18.261	0.03484	16.908	1.20299
14.207	0.05214	13.898	0.04513	14.198	0.1573	12.564	0.46697	15.617	3.46496		35.7537	0.20255	38.3498	24.6755	18.334	0.03538	16.975	1.208
14.263	0.05345	13.953	0.04389	14.254	0.15553	12.614	0.47628	15.679	3.50256		35.8882	0.20353	38.5019	24.7516	18.406	0.03692	17.042	1.20965
14.319	0.05361	14.008	0.0425	14.31	0.1537	12.664	0.48677	15.741	3.5484		36.0297	0.20461	38.6844	24.8477	18.478	0.03826	17.109	1.22029
14.375	0.05347	14.063	0.04144	14.367	0.15647	12.713	0.4826	15.802	3.57156		36.1713	0.20559	38.8365	24.9458	18.551	0.04028	17.176	1.22389
14.432	0.05384	14.119	0.04284	14.423	0.16244	12.763	0.47406	15.864	3.57069		36.3411	0.20647	38.981	25.0258	18.623	0.03811	17.243	1.23386
14.488	0.05505	14.173	0.04291	14.479	0.16407	12.813	0.47097	15.926	3.58229		36.4897	0.20755	39.1407	25.1032	18.695	0.03314	17.31	1.23754
14.544	0.05699	14.228	0.04642	14.535	0.16753	12.863	0.47082	15.988	3.61067		36.6313	0.20843	39.3156	25.1961	18.768	0.02741	17.377	1.2375
14.6	0.05758	14.283	0.04678	14.591	0.16824	12.912	0.47299	16.05	3.62855		36.7728	0.20961	39.4677	25.2897	18.841	0.02504	17.445	1.23963
14.656	0.05623	14.338	0.04916	14.647	0.16917	12.962	0.46795	16.111	3.63839		36.9427	0.21069	39.6198	25.3626	18.913	0.02533	17.512	1.245
14.713	0.05541	14.393	0.0535	14.703	0.17107	13.012	0.4654	16.173	3.64923		37.0913	0.21216	39.7719	25.4355	18.986	0.02179	17.578	1.25262
14.769	0.05474	14.448	0.05873	14.759	0.17173	13.061	0.46586	16.235	3.66288		37.2328	0.21304	39.9544	25.5297	19.057	0.02119	17.646	1.26271
14.825	0.05512	14.503	0.06007	14.815	0.169	13.111	0.46382	16.296	3.6794		37.3815	0.21412	40.1217	25.62	19.13	0.02182	17.713	1.27059
14.881	0.05617	14.558	0.05911	14.871	0.16489	13.161	0.47126	16.358	3.70054		37.5442	0.2152	40.2586	25.6923	19.203	0.02646	17.78	1.27343
14.937	0.05774	14.613	0.05747	14.927	0.16253	13.21	0.47423	16.42	3.72102		37.6928	0.21627	40.4106	25.7658	19.275	0.02964	17.847	1.26712
14.993	0.05854	14.667	0.0566	14.983	0.15885	13.26	0.46848	16.481	3.75863		37.8273	0.21716	40.5856	25.8568	19.348	0.03356	17.914	1.26586
15.049	0.05832	14.722	0.05653	15.04	0.15969	13.31	0.46946	16.543	3.78188		37.9618	0.21824	40.7377	25.9432	19.42	0.03651	17.981	1.27334
15.105	0.05789	14.777	0.05546	15.096	0.15926	13.359	0.47513	16.605	3.79321		38.1246	0.21931	40.8897	26.0058	19.493	0.03614	18.048	1.27636
15.161	0.05716	14.832	0.05259	15.152	0.16056	13.409	0.49334	16.666	3.81162		38.252	0.22039	41.0418	26.069	19.565	0.03714	18.115	1.2824
15.218	0.05544	14.887	0.05225	15.208	0.15962	13.459	0.49936	16.728	3.82437		38.3935	0.22157	41.2167	26.1516	19.637	0.03737	18.182	1.28652
15.274	0.05489	14.942	0.05458	15.264	0.16107	13.508	0.50213	16.79	3.84883		38.5421	0.22255	41.3688	26.2406	19.71	0.0407	18.25	1.29031
15.33	0.0563	14.997	0.05572	15.32	0.1616	13.558	0.49662	16.852	3.87038		38.7049	0.22363	41.5285	26.3116	19.782	0.03602	18.317	1.29858
15.386	0.05706	15.052	0.05328	15.376	0.16304	13.607	0.49046	16.913	3.88482		38.8535	0.22461	41.6806	26.3806	19.855	0.02999	18.384	1.31199
15.443	0.0548	15.107	0.0529	15.433	0.17168	13.657	0.48964	16.975	3.91153		38.995	0.22569	41.8555	26.4723	19.927	0.02983	18.451	1.32213
15.499	0.05357	15.162	0.05288	15.489	0.17078	13.707	0.49265	17.037	3.92506		39.1437	0.22676	42.0076	26.5677	19.999	0.03084	18.518	1.32187
15.554	0.05479	15.217	0.05308	15.545	0.16828	13.756	0.49299	17.098	3.93478		39.3064	0.22804	42.1521	26.6419	20.072	0.0334	18.585	1.32482
15.611	0.05609	15.272	0.05192	15.601	0.16937	13.806	0.49077	17.16	3.93502		39.448	0.22931	42.3042	26.7084	20.145	0.03794	18.653	1.33422
15.667	0.05692	15.327	0.0526	15.657	0.16787	13.856	0.49434	17.222	3.94111		39.5895	0.23039	42.4867	26.7852	20.217	0.04107	18.719	1.34127
15.723	0.05706	15.381	0.05679	15.713	0.16746	13.905	0.50046	17.284	3.97301		39.7311	0.23157	42.6388	26.8593	20.29	0.04208	18.787	1.34751
15.779	0.05671	15.436	0.05795	15.769	0.16973	13.955	0.50444	17.346	3.99361		39.8939	0.23284	42.7909	26.9264	20.362	0.04425	18.854	1.35062
15.836	0.05707	15.492	0.05812	15.825	0.17061	14.005	0.50824	17.407	4.01131		40.0283	0.23392	42.943	26.9968	20.434	0.04638	18.92	1.36841
15.892	0.0568	15.546	0.06041	15.882	0.17763	14.055	0.50001	17.469	4.02211		40.1698	0.235	43.1179	27.0839	20.507	0.0451	18.988	1.37363
15.948	0.05782	15.601	0.05997	15.938	0.18185	14.104	0.48895	17.531	4.03742		40.3043	0.23608	43.2852	27.1703	20.579	0.04271	19.055	1.36849
16.004	0.05858	15.656	0.05862	15.993	0.18617	14.154	0.48621	17.592	4.05517		40.4742	0.23716	43.422	27.2374	20.652	0.04271	19.122	1.36437
16.06	0.05817	15.711	0.0555	16.049	0.18699	14.203	0.4977	17.654	4.08243		40.6228	0.23843	43.5742	27.3058	20.725	0.04273	19.19	1.36665
16.116	0.05897	15.766	0.05367	16.106	0.1832	14.253	0.51089	17.716	4.11721		40.7643	0.23931	43.749	27.389	20.797	0.0393	19.256	1.38366
16.172	0.06065	15.821	0.05426	16.162	0.18454	14.303	0.52501	17.777	4.15162		40.913	0.24059	43.9011	27.469	20.87	0.03995	19.323	1.40353
16.229	0.06042	15.876	0.05607	16.218	0.18538	14.353	0.52957	17.839	4.17697		41.0757	0.24167	44.0532	27.5361	20.942	0.0403	19.391	1.41514
16.285	0.05892	15.931	0.05749	16.274	0.18156	14.402	0.52	17.901	4.18246		41.2244	0.24284	44.2053	27.6019	21.014	0.04024	19.458	1.42289
16.341	0.05878	15.986	0.0548	16.33	0.18069	14.452	0.51465	17.962	4.17455		41.3659	0.24412	44.3802	27.6852	21.087	0.0388	19.525	1.42708
16.397	0.05931	16.04	0.05331	16.386	0.18209	14.501	0.51751	18.025	4.172		41.5074	0.24539	44.5323	27.7677	21.159	0.03794	19.592	1.43405
16.453	0.06007	16.095	0.05009	16.442	0.18516	14.551	0.51649	18.086	4.18535		41.6702	0.24667	44.6844	27.831	21.232	0.03885	19.659	1.44368
16.51	0.06054	16.15	0.05137	16.499	0.18775	14.601	0.51965	18.148	4.21024		41.8047	0.24765	44.8365	27.8936	21.304	0.04176	19.726	1.45386
16.566	0.06027	16.206	0.05561	16.555	0.18505	14.651	0.51362	18.21	4.23898		41.9462	0.24892	45.019	27.9697	21.377	0.04247	19.793	1.44657
16.622	0.05957	16.261	0.06021	16.611	0.18588	14.7	0.5142	18.271	4.26653		42.0807	0.2502	45.1635	28.0465	21.449	0.0395	19.86	1.43878
16.678	0.05975	16.315	0.05751	16.667	0.18613	14.75	0.5177	18.333	4.28403		42.2364	0.25147	45.3156	28.1136	21.522	0.03495	19.927	1.43857
16.734	0.06122	16.37	0.05075	16.723	0.18516	14.799	0.52055	18.395	4.29842		42.385	0.25265	45.4753	28.1813	21.594	0.03268	19.994	1.45446
16.79	0.0619	16.425	0.04633	16.779	0.187	14.849	0.51867	18.457	4.31431		42.5265	0.25373	45.6502	28.2658	21.667	0.0337	20.061	1.47569
16.846	0.06217	16.48	0.04731	16.835	0.18086	14.899	0.52634	18.519	4.33603		42.6752	0.255	45.8251	28.3516	21.739	0.0369	20.129	1.4862
16.903	0.06254	16.535	0.04929	16.892	0.17748	14.949	0.527	18.58	4.36062		42.8379	0.25627	45.9468	28.4155	21.811	0.03698	20.195	1.4891
16.958	0.062	16.59	0.05256	16.948	0.17782	14.998	0.5219	18.642	4.37147		42.9866	0.25755	46.0989	28.4755	21.884	0.04119	20.262	1.50021
17.015	0.06266	16.645	0.05263	17.004	0.18393	15.048	0.52724	18.704	4.3736		43.1281	0.25863	46.2814	28.5458	21.956	0.04514	20.33	1.5133
17.071	0.06271	16.7	0.05311	17.06	0.18816	15.097	0.52818	18.765	4.38905		43.2696	0.2598	46.4335	28.6142	22.029	0.04736	20.397	1.51781
17.127	0.06251	16.755	0.05156	17.116	0.19103	15.147	0.52817	18.827	4.41588		43.4395	0.26108	46.5856	28.6748	22.102	0.04935	20.464	1.52553
17.183	0.06246	16.809	0.05241	17.172	0.19505	15.196	0.52447	18.889	4.43372		43.5881	0.26275	46.7377	28.7374	22.174	0.04395	20.531	1.52909
17.24	0.06283	16.865	0.05627	17.228	0.19771	15.246	0.51873	18.951	4.46222		43.7226	0.26373	46.9126	28.8161	22.247	0.04334	20.598	1.52498
17.296	0.06315	16.92	0.06064	17.284	0.20148	15.296	0.51826	19.012	4.4853		43.857	0.265	47.0722	28.8948	22.319	0.04319	20.665	1.52597
17.352	0.06309	16.975	0.06403	17.341	0.203	15.346	0.52541	19.074	4.50462		44.0198	0.26627	47.2243	28.9607	22.391	0.04254	20.732	1.53236
17.408	0.06145	17.03	0.0668	17.396	0.20505	15.396	0.53013	19.136	4.53315		44.1543	0.26755	47.384	29.0303	22.464	0.04325	20.8	1.53577
17.464	0.06091	17.085	0.06791	17.452	0.20306	15.445	0.53639	19.198	4.55192		44.2888	0.26863	47.5589	29.1194	22.536	0.03833	20.867	1.52963
17.52	0.06362	17.139	0.07005	17.509	0.20398	15.495	0.54071	19.26	4.5499		44.4374	0.2698	47.7186	29.211	22.609	0.03705	20.934	1.52941
17.577	0.06521	17.194	0.06938	17.565	0.19954	15.544	0.53742	19.321	4.5487		44.6072	0.27108	47.8707	29.2819	22.681	0.04156	21.001	1.53821
17.633	0.06538	17.249	0.06016	17.621	0.19444	15.594	0.54105	19.383	4.56999		44.7488	0.27235	48.0228	29.3477	22.753	0.04164	21.068	1.55295
17.689	0.06413	17.305	0.05363	17.677	0.18926	15.644	0.53732	19.444	4.59285		44.8903	0.27343	48.1977	29.4206	22.826	0.04412	21.135	1.56357
17.745	0.06218	17.359	0.05198	17.733	0.19611	15.694	0.5371	19.506	4.62966		45.0389	0.2748	48.3498	29.4897	22.898	0.04618	21.202	1.58445
17.801	0.06328	17.414	0.05277	17.789	0.19792	15.743	0.53899	19.568	4.66929		45.2017	0.27627	48.4943	29.5393	22.97	0.0402	21.27	1.59638
17.857	0.06527	17.469	0.05205	17.845	0.19989	15.793	0.54787	19.63	4.69554		45.3503	0.27804	48.6388	29.5897	23.043	0.03495	21.337	1.59865
17.913	0.06527	17.524	0.05436	17.902	0.19836	15.842	0.54908	19.692	4.70072		45.4989	0.27912	48.8137	29.6516	23.116	0.0331	21.404	1.5939
17.97	0.06378	17.579	0.05983	17.958	0.19884	15.892	0.54537	19.753	4.70607		45.6405	0.28059	48.981	29.711	23.188	0.03387	21.47	1.59677
18.026	0.06307	17.634	0.06369	18.014	0.20249	15.942	0.54546	19.815	4.73856		45.7962	0.28167	49.1179	29.7613	23.261	0.04251	21.537	1.60078
18.082	0.0636	17.689	0.06268	18.07	0.20291	15.991	0.54683	19.877	4.76953		45.9306	0.28304	49.27	29.8155	23.333	0.0523	21.605	1.61176
18.138	0.06525	17.744	0.06165	18.126	0.20093	16.041	0.55557	19.938	4.80174		46.0722	0.28412	49.4525	29.8916	23.406	0.05604	21.672	1.62303
18.194	0.06718	17.798	0.05975	18.182	0.19805	16.09	0.56966	20	4.82582		46.2067	0.28539	49.6046	29.9755	23.478	0.05719	21.739	1.63783
18.25	0.06755	17.853	0.05753	18.238	0.19675	16.14	0.57215	20.062	4.83102		46.3765	0.28667	49.7567	30.0445	23.551	0.05373	21.806	1.64593
18.306	0.06736	17.908	0.05899	18.294	0.20036	16.19	0.56383	20.124	4.82059		46.5181	0.28804	49.9087	30.1148	23.623	0.0501	21.873	1.6421
18.363	0.06656	17.963	0.06019	18.351	0.20051	16.24	0.56345	20.186	4.81601		46.6596	0.28951	50.0837	30.2058	23.695	0.04611	21.94	1.64382
18.419	0.06645	18.019	0.06225	18.407	0.19526	16.289	0.557	20.247	4.82259		46.8082	0.29078	50.2357	30.2877	23.768	0.04633	22.007	1.64909
18.475	0.06596	18.073	0.06183	18.462	0.194	16.339	0.54354	20.309	4.82841		46.971	0.29196	50.3954	30.3523	23.84	0.04713	22.074	1.66042
18.531	0.06536	18.128	0.06101	18.519	0.19576	16.388	0.53917	20.371	4.84958		47.1196	0.29343	50.5475	30.4136	23.913	0.0435	22.142	1.66867
18.587	0.06556	18.183	0.0607	18.575	0.19813	16.438	0.55061	20.433	4.88848		47.2612	0.2948	50.7224	30.491	23.986	0.03715	22.209	1.68424
18.643	0.06616	18.238	0.06392	18.631	0.20457	16.488	0.55822	20.494	4.92915		47.3956	0.29608	50.8745	30.5697	24.058	0.03206	22.276	1.69936
18.7	0.06706	18.293	0.06805	18.687	0.20887	16.538	0.57341	20.556	4.95825		47.5584	0.29784	51.0342	30.6355	24.13	0.03014	22.343	1.71541
18.756	0.06762	18.348	0.06895	18.743	0.21326	16.587	0.59197	20.617	4.99225		47.6929	0.29931	51.1863	30.7006	24.203	0.03263	22.41	1.72215
18.812	0.06742	18.403	0.06676	18.799	0.21561	16.637	0.59492	20.679	5.00918		47.8344	0.30078	51.3612	30.7742	24.275	0.03317	22.477	1.71612
18.868	0.06575	18.458	0.06745	18.856	0.21634	16.687	0.59035	20.741	5.01837		47.9689	0.30196	51.5133	30.851	24.348	0.03548	22.544	1.70906
18.924	0.06739	18.513	0.06548	18.912	0.21592	16.736	0.57759	20.803	5.04202		48.1387	0.30324	51.6654	30.9142	24.421	0.03691	22.611	1.7128
18.981	0.06903	18.568	0.05964	18.968	0.21917	16.786	0.57754	20.864	5.05859		48.2873	0.30451	51.8175	30.9768	24.493	0.04028	22.679	1.72172
19.037	0.07076	18.623	0.06068	19.024	0.21693	16.835	0.57925	20.926	5.07148		48.4289	0.30559	51.9924	31.0497	24.566	0.04062	22.745	1.72667
19.093	0.07034	18.678	0.06187	19.08	0.2136	16.886	0.56923	20.988	5.07924		48.5775	0.30686	52.1369	31.1168	24.638	0.04116	22.812	1.73419
19.149	0.07062	18.733	0.06253	19.136	0.21539	16.935	0.56662	21.049	5.10127		48.7403	0.30863	52.289	31.1645	24.71	0.0441	22.88	1.74035
19.205	0.07084	18.788	0.05931	19.192	0.2138	16.985	0.56725	21.111	5.13003		48.9031	0.3102	52.4411	31.2116	24.783	0.04689	22.947	1.74347
19.261	0.07033	18.843	0.05822	19.249	0.20469	17.034	0.57325	21.173	5.14624		49.0304	0.31127	52.6236	31.2813	24.855	0.0497	23.014	1.73653
19.317	0.07042	18.897	0.0578	19.304	0.20021	17.084	0.58125	21.235	5.16272		49.179	0.31275	52.7757	31.3574	24.928	0.0543	23.081	1.74064
19.373	0.0715	18.952	0.05799	19.361	0.20754	17.134	0.59312	21.297	5.1674		49.3418	0.31431	52.9278	31.4232	25	0.05522	23.148	1.74711
19.43	0.07185	19.007	0.06026	19.417	0.2102	17.183	0.59745	21.358	5.17405		49.4834	0.31608	53.0799	31.4858	25.072	0.05699	23.215	1.75345
19.486	0.07267	19.062	0.06364	19.473	0.21763	17.233	0.60494	21.42	5.1957		49.6178	0.31716	53.2548	31.5606	25.145	0.05681	23.282	1.76354
19.542	0.07311	19.117	0.06568	19.529	0.22272	17.283	0.6183	21.482	5.22293		49.7523	0.31863	53.4068	31.6374	25.217	0.05388	23.349	1.76591
19.598	0.07211	19.172	0.07091	19.585	0.22624	17.332	0.62138	21.544	5.25207		49.908	0.3202	53.5665	31.7032	25.29	0.05244	23.417	1.77034
19.654	0.0715	19.227	0.07598	19.641	0.23163	17.382	0.61589	21.606	5.29128		50.0425	0.32196	53.711	31.7664	25.363	0.05112	23.484	1.78522
19.71	0.07302	19.281	0.07627	19.697	0.228	17.431	0.61095	21.667	5.3109		50.184	0.32324	53.8935	31.849	25.435	0.04946	23.551	1.80182
19.767	0.07251	19.337	0.07266	19.754	0.22041	17.481	0.6024	21.729	5.32411		50.3326	0.32431	54.0456	31.9252	25.507	0.04759	23.618	1.82052
19.822	0.07166	19.392	0.07183	19.81	0.21968	17.531	0.60222	21.79	5.35669		50.4954	0.32578	54.1977	31.9813	25.58	0.04414	23.684	1.82376
19.878	0.07118	19.447	0.06968	19.866	0.22418	17.581	0.60724	21.852	5.35541		50.644	0.32755	54.3498	32.0381	25.652	0.04294	23.752	1.82725
19.935	0.07072	19.502	0.06634	19.922	0.22413	17.631	0.60529	21.914	5.35247		50.7856	0.32892	54.5247	32.1071	25.725	0.04629	23.819	1.83346
19.991	0.06993	19.557	0.06284	19.978	0.22032	17.68	0.60896	21.976	5.37128		50.9271	0.33039	54.6768	32.1781	25.797	0.04892	23.886	1.85174
20.047	0.07013	19.612	0.0615	20.034	0.21701	17.73	0.61457	22.038	5.40474		51.097	0.33216	54.8289	32.2342	25.87	0.04673	23.953	1.8671
20.103	0.07222	19.667	0.06181	20.09	0.21868	17.779	0.6144	22.099	5.42798		51.2456	0.33363	54.9734	32.2884	25.942	0.04482	24.02	1.88214
20.16	0.07463	19.722	0.06637	20.146	0.21936	17.829	0.62659	22.161	5.45315		51.3871	0.33471	55.1559	32.3555	26.015	0.04486	24.087	1.89154
20.216	0.07532	19.777	0.07567	20.203	0.22518	17.879	0.63539	22.222	5.46005		51.5287	0.33588	55.308	32.4187	26.087	0.04522	24.154	1.89204
20.272	0.07475	19.832	0.07972	20.259	0.22413	17.929	0.63409	22.284	5.46447		51.6985	0.33775	55.4601	32.4729	26.16	0.04856	24.221	1.88913
20.328	0.07487	19.886	0.07886	20.315	0.21793	17.978	0.63663	22.346	5.49513		51.8401	0.33971	55.6122	32.5303	26.232	0.05082	24.288	1.88999
20.384	0.07514	19.941	0.07182	20.371	0.21813	18.028	0.63034	22.408	5.51311		51.9816	0.34108	55.7871	32.6045	26.305	0.05228	24.356	1.88647
20.441	0.07396	19.996	0.07015	20.427	0.22557	18.077	0.62559	22.469	5.52913		52.1161	0.34255	55.9392	32.6787	26.377	0.0517	24.423	1.88807
20.497	0.0721	20.051	0.06977	20.483	0.22964	18.127	0.61749	22.531	5.55137		52.2718	0.34392	56.0913	32.7336	26.449	0.04735	24.49	1.89518
20.553	0.0724	20.106	0.06888	20.54	0.23026	18.177	0.61471	22.593	5.57367		52.4062	0.34539	56.2433	32.7916	26.522	0.0441	24.557	1.90657
20.609	0.07403	20.161	0.07081	20.596	0.22869	18.227	0.6149	22.654	5.59017		52.5478	0.34686	56.4183	32.8658	26.594	0.03895	24.624	1.91362
20.665	0.07493	20.216	0.072	20.652	0.22766	18.276	0.62438	22.716	5.61592		52.6964	0.34824	56.5703	32.9374	26.666	0.04185	24.691	1.91631
20.721	0.07488	20.27	0.0727	20.707	0.23029	18.326	0.63699	22.778	5.65566		52.8592	0.3499	56.73	32.991	26.739	0.04563	24.758	1.91055
20.777	0.07588	20.325	0.07102	20.763	0.23778	18.375	0.64946	22.84	5.69237		53.0078	0.35147	56.8821	33.0465	26.812	0.05067	24.825	1.90964
20.834	0.07702	20.38	0.06891	20.82	0.23538	18.425	0.64203	22.902	5.71882		53.1493	0.35294	57.057	33.1181	26.884	0.05331	24.892	1.9202
20.89	0.07744	20.435	0.07068	20.876	0.22895	18.475	0.63649	22.963	5.73988		53.298	0.35412	57.2091	33.1948	26.956	0.05478	24.959	1.93607
20.946	0.07775	20.49	0.07121	20.932	0.22274	18.525	0.63232	23.025	5.75905		53.4607	0.35598	57.3612	33.2535	27.029	0.05419	25.026	1.95818
21.002	0.07697	20.545	0.0719	20.988	0.21989	18.574	0.63886	23.086	5.78922		53.6023	0.35775	57.5133	33.3084	27.101	0.05412	25.094	1.97048
21.058	0.07557	20.6	0.06902	21.044	0.22354	18.624	0.65106	23.148	5.79155		53.7438	0.35912	57.6958	33.3742	27.174	0.04892	25.161	1.97503
21.114	0.07609	20.655	0.06846	21.1	0.22729	18.673	0.65541	23.21	5.78901		53.8712	0.36059	57.8479	33.4439	27.246	0.04807	25.228	1.97747
21.17	0.07753	20.71	0.07101	21.156	0.23027	18.723	0.64939	23.272	5.80659		54.034	0.36216	58	33.5039	27.319	0.04799	25.295	1.97837
21.226	0.07869	20.765	0.07115	21.212	0.23153	18.773	0.64112	23.334	5.84147		54.1826	0.36382	58.1521	33.5626	27.391	0.05199	25.362	1.98993
21.283	0.07844	20.82	0.07158	21.269	0.23172	18.822	0.63861	23.395	5.86587		54.3241	0.365	58.327	33.6316	27.463	0.05507	25.429	2.00274
21.339	0.0786	20.875	0.06928	21.325	0.23306	18.872	0.6427	23.457	5.88199		54.4657	0.36627	58.4791	33.6974	27.536	0.05638	25.496	2.01095
21.395	0.07913	20.93	0.06896	21.381	0.23228	18.922	0.64253	23.519	5.90788		54.6355	0.36804	58.6312	33.7497	27.609	0.05412	25.563	2.01852
21.451	0.08015	20.985	0.07206	21.437	0.2322	18.971	0.6474	23.581	5.93183		54.7841	0.37	58.7833	33.8032	27.682	0.052	25.631	2.02859
21.507	0.07998	21.04	0.07243	21.493	0.23527	19.021	0.6539	23.642	5.96222		54.9398	0.37147	58.9582	33.8671	27.754	0.0532	25.697	2.03337
21.563	0.07863	21.094	0.07426	21.549	0.23605	19.07	0.65644	23.704	5.9826		55.0672	0.37275	59.1103	33.9303	27.826	0.05113	25.764	2.04147
21.62	0.07681	21.15	0.07425	21.606	0.23394	19.12	0.66016	23.765	5.99603		55.2371	0.37451	59.27	33.9845	27.898	0.0502	25.831	2.04904
21.675	0.07661	21.205	0.07453	21.662	0.23007	19.17	0.66397	23.827	6.01991		55.3786	0.37627	59.4145	34.0374	27.971	0.05075	25.898	2.05221
21.731	0.07638	21.259	0.07381	21.718	0.2291	19.22	0.66646	23.888	6.03033		55.5202	0.37794	59.5894	34.1032	28.043	0.05109	25.966	2.06027
21.787	0.07752	21.314	0.07349	21.774	0.22789	19.269	0.67231	23.951	6.0479		55.6546	0.37931	59.7643	34.1664	28.116	0.04926	26.033	2.07248
21.844	0.07789	21.369	0.07289	21.83	0.22496	19.319	0.67254	24.013	6.08668		55.8103	0.38108	59.9012	34.2161	28.188	0.0499	26.1	2.08163
21.9	0.07796	21.424	0.07381	21.886	0.22894	19.368	0.68241	24.074	6.11993		55.9448	0.38275	60.0532	34.2664	28.261	0.05639	26.167	2.08215
21.956	0.07889	21.479	0.07253	21.942	0.23384	19.418	0.6926	24.136	6.15314		56.0863	0.38402	60.2281	34.3336	28.333	0.06054	26.234	2.08775
22.012	0.07977	21.534	0.07245	21.999	0.23147	19.468	0.69117	24.198	6.17869		56.235	0.38539	60.3802	34.4019	28.405	0.06164	26.301	2.09597
22.069	0.07929	21.589	0.07482	22.054	0.23422	19.517	0.68073	24.259	6.19896		56.4048	0.38735	60.5399	34.4561	28.478	0.0603	26.368	2.11725
22.125	0.07897	21.644	0.07637	22.11	0.2367	19.567	0.67141	24.321	6.2073		56.5464	0.38912	60.692	34.5065	28.551	0.05826	26.435	2.1274
22.181	0.0785	21.699	0.07388	22.166	0.24281	19.617	0.67104	24.383	6.21135		56.6879	0.39059	60.8669	34.5723	28.623	0.0564	26.503	2.1315
22.237	0.07852	21.753	0.0712	22.223	0.24632	19.666	0.67866	24.445	6.22244		56.8365	0.39206	61.019	34.6406	28.696	0.05847	26.57	2.13354
22.293	0.07898	21.809	0.06799	22.279	0.25137	19.716	0.69107	24.506	6.222		56.9993	0.39402	61.1635	34.6923	28.768	0.05783	26.636	2.14235
22.349	0.0806	21.864	0.06837	22.335	0.25893	19.766	0.68805	24.568	6.23644		57.1479	0.39578	61.3156	34.74	28.841	0.05672	26.704	2.14861
22.405	0.0802	21.919	0.0671	22.391	0.26168	19.816	0.68856	24.629	6.25784		57.2895	0.39735	61.4905	34.7897	28.913	0.05429	26.771	2.1632
22.461	0.07944	21.973	0.06562	22.447	0.25811	19.865	0.68614	24.692	6.2882		57.431	0.39863	61.6426	34.8368	28.985	0.04803	26.838	2.17506
22.518	0.07956	22.028	0.0701	22.503	0.25335	19.915	0.68906	24.753	6.31941		57.5938	0.40059	61.7947	34.8755	29.058	0.04487	26.905	2.19121
22.574	0.08092	22.083	0.07253	22.559	0.24994	19.964	0.68698	24.815	6.34112		57.7282	0.40235	61.9544	34.9213	29.131	0.04254	26.972	2.19209
22.63	0.08265	22.138	0.07285	22.615	0.25212	20.014	0.68143	24.877	6.34707		57.8698	0.40402	62.1293	34.9858	29.203	0.04334	27.039	2.19271
22.686	0.08223	22.193	0.07325	22.672	0.2524	20.063	0.6833	24.938	6.35885		58.0042	0.40598	62.2814	35.0613	29.275	0.04805	27.106	2.18419
22.743	0.08263	22.248	0.07583	22.728	0.25387	20.113	0.68659	25	6.4018		58.167	0.40735	62.4335	35.1232	29.347	0.04819	27.173	2.17767
22.799	0.08404	22.303	0.07716	22.784	0.25867	20.163	0.69306	25.062	6.42892		58.3086	0.40912	62.5932	35.1845	29.42	0.04442	27.24	2.17338
22.854	0.08595	22.358	0.07613	22.84	0.25868	20.213	0.69194	25.124	6.45199		58.4501	0.41039	62.7681	35.2548	29.493	0.04339	27.308	2.17458
22.911	0.08659	22.413	0.07536	22.896	0.25061	20.262	0.69251	25.186	6.47253		58.5987	0.41186	62.9278	35.3271	29.565	0.04494	27.375	2.17835
22.967	0.08618	22.467	0.07875	22.952	0.24676	20.312	0.69595	25.247	6.5019		58.7686	0.41363	63.0799	35.3877	29.638	0.04798	27.442	2.18922
23.023	0.08471	22.523	0.07984	23.008	0.24301	20.361	0.70036	25.309	6.53818		58.9101	0.41539	63.2319	35.4477	29.71	0.05079	27.509	2.20508
23.079	0.08347	22.578	0.07942	23.065	0.23996	20.411	0.70402	25.37	6.58569		59.0517	0.41706	63.3993	35.5148	29.782	0.05065	27.576	2.21999
23.136	0.08377	22.633	0.07953	23.121	0.23942	20.461	0.70738	25.432	6.6087		59.2003	0.41863	63.5513	35.5761	29.855	0.05288	27.643	2.23357
23.192	0.08379	22.688	0.08079	23.177	0.2412	20.51	0.70638	25.494	6.62507		59.356	0.42078	63.7034	35.6174	29.927	0.05429	27.71	2.25332
23.248	0.08333	22.743	0.0792	23.233	0.2485	20.56	0.70877	25.556	6.63964		59.4975	0.42275	63.8555	35.6574	30	0.05407	27.778	2.27915
23.304	0.08334	22.797	0.0776	23.289	0.24915	20.61	0.71542	25.617	6.65442		59.632	0.42431	64.0304	35.7019	30.073	0.05182	27.845	2.29489
23.361	0.08412	22.852	0.07567	23.345	0.24759	20.659	0.7245	25.679	6.67649		59.7735	0.42578	64.1825	35.7497	30.145	0.05385	27.911	2.29986
23.417	0.08495	22.908	0.07446	23.402	0.25073	20.709	0.73095	25.741	6.69048		59.9363	0.42735	64.3346	35.7961	30.217	0.05588	27.978	2.30502
23.473	0.08472	22.963	0.07626	23.457	0.25778	20.759	0.72577	25.802	6.70687		60.0849	0.42922	64.4943	35.8452	30.29	0.0589	28.046	2.30667
23.529	0.08421	23.017	0.07951	23.513	0.26005	20.809	0.7239	25.864	6.71605		60.2265	0.43039	64.6692	35.9136	30.362	0.0602	28.112	2.29615
23.585	0.08393	23.072	0.08145	23.569	0.26025	20.858	0.72962	25.926	6.74324		60.3751	0.43216	64.8213	35.9826	30.435	0.05937	28.18	2.2943
23.641	0.08411	23.127	0.08168	23.626	0.26405	20.908	0.7329	25.988	6.7777		60.5449	0.43422	64.9734	36.0323	30.507	0.05486	28.247	2.30015
23.697	0.08393	23.182	0.08055	23.681	0.26799	20.957	0.74037	26.05	6.79933		60.6794	0.43618	65.1255	36.0813	30.58	0.0542	28.314	2.31007
23.753	0.08459	23.237	0.0766	23.738	0.26089	21.007	0.73795	26.111	6.80656		60.821	0.43775	65.3004	36.1394	30.652	0.05493	28.381	2.32104
23.809	0.08469	23.292	0.0766	23.794	0.2566	21.057	0.7388	26.173	6.82231		60.9554	0.43931	65.4525	36.1987	30.724	0.0527	28.448	2.33325
23.866	0.0848	23.347	0.0806	23.85	0.25843	21.107	0.73518	26.235	6.83782		61.1182	0.44127	65.6122	36.2439	30.797	0.05253	28.515	2.34486
23.922	0.08541	23.402	0.08365	23.906	0.26259	21.156	0.73893	26.296	6.85928		61.2597	0.44324	65.7567	36.2897	30.869	0.05445	28.583	2.35518
23.978	0.0851	23.456	0.08297	23.962	0.26998	21.206	0.74626	26.358	6.89273		61.4013	0.4451	65.9316	36.3503	30.942	0.05426	28.649	2.36278
24.034	0.08543	23.511	0.08005	24.018	0.27546	21.255	0.75554	26.42	6.91254		61.5499	0.44647	66.0837	36.4142	31.014	0.05264	28.717	2.36768
24.091	0.08526	23.566	0.07688	24.074	0.27485	21.305	0.75876	26.482	6.95202		61.7197	0.44843	66.2281	36.4574	31.087	0.0512	28.784	2.36897
24.146	0.08477	23.622	0.07392	24.131	0.27293	21.355	0.76129	26.543	6.99037		61.8613	0.45029	66.3802	36.4903	31.159	0.05118	28.85	2.37479
24.202	0.08451	23.677	0.07266	24.187	0.27045	21.404	0.76093	26.605	7.01976		62.0028	0.45167	66.5627	36.5245	31.231	0.05382	28.918	2.38647
24.258	0.08475	23.732	0.07426	24.243	0.26941	21.454	0.76043	26.667	7.03773		62.1444	0.45343	66.7148	36.5619	31.304	0.06043	28.985	2.39198
24.315	0.08557	23.786	0.07566	24.299	0.26885	21.504	0.76576	26.729	7.04722		62.3072	0.45559	66.8669	36.6058	31.377	0.06009	29.052	2.40676
24.371	0.08578	23.841	0.07432	24.355	0.27274	21.553	0.76973	26.79	7.06702		62.4487	0.45755	67.019	36.6587	31.449	0.06042	29.119	2.42009
24.427	0.08572	23.896	0.07747	24.411	0.27859	21.603	0.76882	26.852	7.09228		62.5902	0.45922	67.1939	36.7245	31.521	0.06242	29.186	2.43017
24.484	0.0881	23.951	0.07958	24.467	0.27969	21.653	0.76535	26.914	7.11113		62.7247	0.46078	67.3612	36.7858	31.594	0.06153	29.253	2.42918
24.54	0.09044	24.006	0.08442	24.523	0.28282	21.702	0.76979	26.975	7.12801		62.8804	0.46294	67.4981	36.8277	31.666	0.05759	29.32	2.4338
24.596	0.09038	24.061	0.08608	24.579	0.28181	21.752	0.77481	27.037	7.15948		63.029	0.46471	67.6502	36.8703	31.739	0.04997	29.387	2.43281
24.652	0.08908	24.116	0.08519	24.635	0.27563	21.801	0.77568	27.099	7.19243		63.1706	0.46627	67.8327	36.9265	31.812	0.0474	29.455	2.43727
24.708	0.08871	24.171	0.08267	24.691	0.27184	21.851	0.78187	27.161	7.2096		63.3192	0.46755	68	36.9806	31.884	0.04863	29.522	2.44364
24.764	0.08972	24.226	0.08059	24.747	0.26656	21.901	0.78387	27.223	7.22329		63.482	0.46931	68.1369	37.031	31.956	0.05112	29.589	2.4531
24.82	0.09145	24.281	0.07784	24.804	0.26999	21.951	0.78346	27.284	7.24495		63.6306	0.47098	68.289	37.0794	32.029	0.05288	29.656	2.46026
24.876	0.0919	24.336	0.07755	24.86	0.27618	22	0.77974	27.346	7.27412		63.7721	0.47275	68.4715	37.1381	32.101	0.04994	29.723	2.46717
24.933	0.0917	24.391	0.07978	24.916	0.27457	22.05	0.7825	27.407	7.29693		63.9207	0.47431	68.6236	37.1923	32.174	0.04798	29.79	2.47463
24.989	0.09023	24.445	0.08209	24.972	0.26677	22.1	0.78175	27.469	7.30686		64.0906	0.47647	68.7757	37.2355	32.246	0.04991	29.858	2.49059
25.045	0.08986	24.5	0.08267	25.028	0.26554	22.149	0.77924	27.531	7.33274		64.2251	0.47863	68.9278	37.2794	32.318	0.05122	29.925	2.50481
25.101	0.09052	24.555	0.08071	25.084	0.26611	22.199	0.782	27.593	7.35195		64.3595	0.48059	69.1027	37.3336	32.391	0.05475	29.992	2.51242
25.157	0.09076	24.61	0.0812	25.141	0.2682	22.248	0.79119	27.655	7.3818		64.5011	0.48235	69.2548	37.3794	32.463	0.06082	30.059	2.51489
25.213	0.0899	24.665	0.08367	25.197	0.27323	22.298	0.79019	27.716	7.4206		64.6568	0.48422	69.4069	37.411	32.536	0.06756	30.126	2.52235
25.27	0.08895	24.72	0.08562	25.253	0.27956	22.348	0.7863	27.778	7.46042		64.7912	0.48598	69.5589	37.4439	32.608	0.06722	30.193	2.52475
25.325	0.09005	24.775	0.0878	25.309	0.28893	22.398	0.79052	27.839	7.49229		64.9328	0.48735	69.7338	37.4955	32.68	0.06381	30.26	2.53182
25.381	0.09127	24.83	0.08774	25.365	0.28925	22.447	0.79875	27.901	7.51104		65.0814	0.48902	69.8859	37.5497	32.753	0.06343	30.327	2.53669
25.438	0.09032	24.885	0.08557	25.421	0.28356	22.497	0.80424	27.963	7.51935		65.2442	0.49078	70.038	37.5884	32.826	0.0636	30.394	2.54218
25.494	0.08914	24.94	0.08195	25.477	0.28006	22.546	0.80946	28.025	7.54434		65.3928	0.49255	70.1977	37.6213	32.898	0.0642	30.461	2.55096
25.55	0.08947	24.995	0.07898	25.534	0.28207	22.596	0.81248	28.086	7.56792		65.5343	0.49422	70.3726	37.6639	32.971	0.06379	30.528	2.55958
25.606	0.09172	25.05	0.07755	25.589	0.28292	22.646	0.80823	28.148	7.58918		65.6759	0.49598	70.5247	37.7168	33.043	0.06206	30.595	2.56884
25.663	0.09273	25.105	0.08027	25.645	0.28397	22.696	0.80421	28.21	7.60627		65.8457	0.49833	70.6768	37.7703	33.116	0.05996	30.663	2.57295
25.719	0.09185	25.16	0.08427	25.702	0.28842	22.745	0.80734	28.271	7.63402		65.9943	0.50029	70.8289	37.8232	33.188	0.05326	30.73	2.57964
25.775	0.09071	25.215	0.08581	25.758	0.2903	22.795	0.80356	28.333	7.6589		66.1359	0.50206	71.0038	37.8813	33.261	0.04492	30.797	2.58148
25.831	0.08986	25.27	0.08855	25.814	0.28777	22.844	0.80135	28.395	7.68138		66.2774	0.50363	71.1635	37.9316	33.334	0.04224	30.864	2.58604
25.888	0.09098	25.324	0.089	25.87	0.28605	22.894	0.80951	28.457	7.70263		66.4402	0.50559	71.3004	37.969	33.406	0.04635	30.931	2.59574
25.943	0.09247	25.38	0.08648	25.926	0.28945	22.944	0.82073	28.518	7.72558		66.5747	0.50775	71.4525	38.0019	33.478	0.04767	30.998	2.59705
26	0.09304	25.435	0.08551	25.982	0.29459	22.994	0.82245	28.58	7.74424		66.7162	0.50951	71.635	38.0387	33.55	0.047	31.065	2.60523
26.055	0.09392	25.489	0.08811	26.039	0.29215	23.043	0.83412	28.642	7.76679		66.8507	0.51098	71.7871	38.0748	33.623	0.05159	31.132	2.61576
26.112	0.09544	25.544	0.09156	26.094	0.28751	23.093	0.84231	28.704	7.797		67.0135	0.51275	71.9392	38.1135	33.695	0.05412	31.2	2.62846
26.168	0.09636	25.599	0.09173	26.15	0.28825	23.143	0.84207	28.765	7.82659		67.155	0.51451	72.0913	38.1587	33.768	0.05816	31.267	2.64224
26.224	0.09642	25.654	0.0919	26.207	0.28674	23.192	0.83412	28.827	7.83665		67.2965	0.51637	72.2662	38.2135	33.84	0.05994	31.334	2.65013
26.28	0.09562	25.709	0.08864	26.263	0.28333	23.242	0.83415	28.889	7.85444		67.4452	0.51794	72.4183	38.271	33.913	0.06431	31.401	2.66784
26.337	0.09546	25.764	0.08557	26.319	0.28453	23.292	0.8265	28.95	7.8742		67.615	0.5201	72.578	38.3148	33.985	0.06281	31.468	2.67867
26.393	0.09551	25.819	0.08611	26.375	0.28804	23.342	0.82725	29.012	7.89986		67.7566	0.52206	72.7224	38.3561	34.057	0.05876	31.535	2.68419
26.449	0.09679	25.874	0.08731	26.431	0.28802	23.391	0.8303	29.074	7.92065		67.8981	0.52382	72.9049	38.409	34.13	0.05855	31.602	2.69018
26.505	0.09806	25.929	0.08642	26.487	0.28931	23.441	0.84203	29.136	7.93523		68.0467	0.52549	73.057	38.4555	34.203	0.05362	31.669	2.69854
26.561	0.09743	25.983	0.08864	26.543	0.29015	23.49	0.84172	29.198	7.94882		68.2095	0.52755	73.2091	38.4968	34.275	0.05145	31.737	2.70863
26.617	0.09577	26.038	0.0903	26.6	0.29004	23.54	0.83774	29.259	7.97804		68.344	0.52951	73.3612	38.5355	34.348	0.05434	31.803	2.71401
26.673	0.09407	26.094	0.09199	26.656	0.2969	23.59	0.83196	29.321	8.01267		68.4855	0.53137	73.5361	38.5839	34.42	0.06082	31.87	2.72383
26.729	0.09297	26.149	0.08866	26.712	0.30386	23.64	0.82968	29.383	8.04346		68.62	0.53275	73.6882	38.631	34.493	0.06858	31.937	2.73752
26.785	0.0924	26.203	0.09014	26.768	0.3054	23.69	0.83009	29.444	8.07477		68.7757	0.53471	73.8403	38.6639	34.565	0.07022	32.005	2.75488
26.842	0.09302	26.258	0.09139	26.824	0.30763	23.739	0.84021	29.506	8.1009		68.9243	0.53647	73.9924	38.6968	34.637	0.07015	32.072	2.75733
26.898	0.09342	26.313	0.09375	26.88	0.30643	23.789	0.85702	29.568	8.1174		69.0658	0.53814	74.1749	38.7452	34.71	0.06968	32.139	2.75787
26.954	0.09443	26.368	0.09309	26.936	0.3048	23.838	0.87178	29.63	8.12574		69.2144	0.53971	74.327	38.7968	34.783	0.06578	32.206	2.76134
27.01	0.09564	26.423	0.09356	26.992	0.30552	23.888	0.87319	29.691	8.14304		69.3772	0.54186	74.4715	38.84	34.855	0.06117	32.273	2.76215
27.066	0.09547	26.478	0.09461	27.049	0.30531	23.938	0.8735	29.753	8.17303		69.5258	0.54402	74.6312	38.8755	34.927	0.05896	32.34	2.76265
27.123	0.09549	26.533	0.09437	27.105	0.3055	23.987	0.87003	29.815	8.20077		69.6674	0.54559	74.8061	38.9168	35	0.06086	32.407	2.76487
27.178	0.09376	26.588	0.09272	27.161	0.30879	24.037	0.87066	29.877	8.22768		69.8089	0.54755	74.9506	38.9613	35.072	0.05807	32.475	2.77633
27.234	0.09298	26.643	0.09295	27.217	0.30777	24.086	0.87779	29.938	8.24126		69.9859	0.54951	75.1027	38.9968	35.145	0.05424	32.541	2.7969
27.291	0.09176	26.698	0.09304	27.273	0.3069	24.136	0.88104	30	8.26373		70.1274	0.55167	75.2548	39.0316	35.218	0.05469	32.608	2.81382
27.347	0.09234	26.753	0.09156	27.329	0.30416	24.186	0.88169	30.061	8.28844		70.2689	0.55314	75.4373	39.0703	35.29	0.05854	32.676	2.82714
27.403	0.09196	26.808	0.09301	27.386	0.29893	24.235	0.88811	30.123	8.31481		70.4034	0.55471	75.5894	39.1071	35.362	0.05761	32.742	2.8458
27.46	0.09193	26.863	0.09568	27.442	0.30293	24.285	0.89389	30.185	8.34562		70.5591	0.55667	75.7415	39.1419	35.435	0.05741	32.81	2.85364
27.515	0.09267	26.917	0.09628	27.497	0.31153	24.335	0.89364	30.247	8.37301		70.6936	0.55863	75.8935	39.1845	35.507	0.05627	32.877	2.84864
27.572	0.09358	26.973	0.09119	27.554	0.31931	24.384	0.88349	30.309	8.40343		70.8351	0.56059	76.0684	39.2361	35.58	0.05643	32.944	2.85258
27.628	0.09317	27.027	0.08638	27.61	0.32599	24.434	0.87649	30.371	8.42034		70.9767	0.56245	76.2205	39.289	35.652	0.0578	33.011	2.8579
27.684	0.09265	27.082	0.08628	27.666	0.3281	24.484	0.87828	30.432	8.42822		71.1394	0.56422	76.3802	39.3303	35.725	0.06339	33.078	2.86081
27.74	0.09194	27.137	0.09121	27.722	0.32678	24.533	0.88916	30.494	8.43814		71.288	0.56598	76.5247	39.3703	35.797	0.06726	33.145	2.86564
27.796	0.092	27.192	0.0913	27.778	0.32597	24.583	0.90289	30.555	8.46911		71.4296	0.56755	76.7072	39.4245	35.87	0.06742	33.212	2.87968
27.852	0.09321	27.247	0.08609	27.834	0.32174	24.633	0.91492	30.617	8.47996		71.5711	0.56941	76.8593	39.4748	35.942	0.06433	33.279	2.89686
27.908	0.09421	27.302	0.08354	27.89	0.31488	24.682	0.92379	30.679	8.51163		71.741	0.57157	77.0114	39.5219	36.014	0.06373	33.347	2.90917
27.965	0.09333	27.357	0.08345	27.946	0.30957	24.732	0.91806	30.741	8.55224		71.8896	0.57363	77.1635	39.5665	36.087	0.06389	33.414	2.91484
28.021	0.09139	27.411	0.08976	28.003	0.31175	24.782	0.90486	30.803	8.57529		72.0311	0.57529	77.3384	39.6174	36.159	0.06536	33.481	2.92418
28.077	0.09096	27.467	0.09412	28.059	0.31562	24.832	0.89992	30.864	8.60334		72.1727	0.57706	77.4905	39.671	36.231	0.06852	33.548	2.93485
28.133	0.09188	27.522	0.0976	28.115	0.313	24.881	0.91241	30.926	8.63917		72.3425	0.57922	77.6502	39.7161	36.304	0.07135	33.615	2.94246
28.189	0.0915	27.577	0.10011	28.171	0.31332	24.931	0.92218	30.987	8.66431		72.477	0.58137	77.8023	39.7594	36.376	0.06822	33.682	2.95293
28.246	0.09084	27.631	0.09926	28.227	0.32473	24.981	0.9202	31.05	8.68587		72.6115	0.58314	77.9772	39.8135	36.449	0.06705	33.749	2.95675
28.302	0.09078	27.686	0.09368	28.283	0.33389	25.03	0.9111	31.111	8.6992		72.753	0.58471	78.1369	39.8639	36.522	0.06744	33.816	2.96023
28.358	0.09126	27.741	0.08779	28.339	0.33452	25.08	0.91058	31.173	8.70732		72.9087	0.58667	78.2738	39.9026	36.594	0.06642	33.884	2.9621
28.414	0.09212	27.796	0.08484	28.395	0.33046	25.129	0.91144	31.235	8.71819		73.0503	0.58853	78.4259	39.9368	36.666	0.06307	33.951	2.96497
28.47	0.09266	27.851	0.08721	28.452	0.32641	25.179	0.91025	31.296	8.748		73.1918	0.5899	78.6084	39.9684	36.739	0.06069	34.017	2.96413
28.526	0.0914	27.907	0.0897	28.508	0.32405	25.229	0.90987	31.358	8.78822		73.3404	0.59157	78.7605	40	36.811	0.0576	34.084	2.97818
28.582	0.08952	27.961	0.0951	28.564	0.32449	25.278	0.91427	31.419	8.82577		73.5103	0.59363	78.9126	40.0342	36.884	0.05944	34.152	2.99561
28.639	0.08982	28.016	0.09784	28.62	0.31788	25.328	0.92965	31.482	8.84274		73.6518	0.59569	79.0646	40.0768	36.956	0.0601	34.219	3.01105
28.695	0.0902	28.071	0.09696	28.676	0.30861	25.377	0.94503	31.543	8.87212		73.7934	0.59745	79.2395	40.1323	37.029	0.05646	34.286	3.01569
28.751	0.09028	28.126	0.09295	28.732	0.30934	25.427	0.95061	31.605	8.90397		73.942	0.59902	79.4069	40.1839	37.102	0.05306	34.353	3.02513
28.807	0.09057	28.181	0.09096	28.788	0.31615	25.477	0.95127	31.667	8.93644		74.1047	0.60098	79.5437	40.2187	37.174	0.05255	34.42	3.02897
28.864	0.08995	28.236	0.08983	28.844	0.32151	25.527	0.95147	31.728	8.94342		74.2534	0.60294	79.6958	40.2542	37.246	0.05605	34.487	3.03658
28.92	0.09012	28.291	0.08693	28.901	0.32565	25.576	0.94806	31.79	8.95627		74.3949	0.60471	79.8783	40.2974	37.319	0.05953	34.554	3.0483
28.976	0.09107	28.346	0.0844	28.957	0.32803	25.626	0.9447	31.852	8.96966		74.5294	0.60657	80.0304	40.34	37.391	0.06337	34.622	3.0579
29.032	0.09213	28.4	0.08709	29.013	0.32759	25.675	0.94553	31.914	8.99597		74.6851	0.60873	80.1825	40.3761	37.464	0.06169	34.689	3.05306
29.088	0.09214	28.455	0.09064	29.069	0.32833	25.725	0.94629	31.976	9.03224		74.8195	0.61078	80.3346	40.4129	37.537	0.06096	34.755	3.0472
29.145	0.09206	28.51	0.09739	29.125	0.33104	25.775	0.94984	32.037	9.0834		74.9611	0.61245	80.5095	40.4619	37.609	0.06252	34.823	3.05347
29.201	0.09352	28.566	0.09818	29.181	0.33359	25.824	0.95747	32.099	9.12512		75.1097	0.61382	80.6616	40.5129	37.681	0.065	34.89	3.07156
29.257	0.09364	28.621	0.0989	29.237	0.33741	25.874	0.95639	32.16	9.14133		75.2725	0.61598	80.8137	40.5471	37.753	0.06523	34.957	3.08666
29.313	0.09378	28.675	0.09873	29.293	0.34395	25.924	0.95446	32.222	9.15951		75.4211	0.61794	80.9734	40.5819	37.826	0.06572	35.024	3.08738
29.369	0.09371	28.73	0.10024	29.349	0.34432	25.974	0.94744	32.284	9.18281		75.5626	0.61971	81.1407	40.6277	37.899	0.06589	35.091	3.08913
29.425	0.09304	28.785	0.09975	29.405	0.33658	26.023	0.95069	32.346	9.19881		75.7042	0.62157	81.2928	40.6748	37.971	0.06216	35.158	3.10555
29.481	0.0929	28.84	0.09824	29.462	0.33096	26.073	0.9602	32.408	9.21215		75.8811	0.62373	81.4449	40.7058	38.044	0.06104	35.225	3.13287
29.538	0.09387	28.895	0.10138	29.518	0.32847	26.123	0.98081	32.469	9.22275		76.0226	0.62569	81.597	40.7303	38.116	0.05933	35.292	3.15219
29.594	0.09347	28.95	0.10253	29.574	0.32896	26.172	0.99472	32.531	9.25046		76.1642	0.62765	81.7719	40.7587	38.188	0.06178	35.359	3.16105
29.649	0.09238	29.005	0.09836	29.63	0.33138	26.222	1.0009	32.592	9.27749		76.3057	0.62961	81.924	40.7916	38.261	0.06643	35.426	3.1697
29.706	0.09208	29.06	0.0947	29.686	0.3344	26.272	0.9997	32.654	9.29715		76.4614	0.63176	82.076	40.8265	38.333	0.07119	35.494	3.17528
29.762	0.09244	29.115	0.09382	29.742	0.3349	26.321	1.00091	32.716	9.32075		76.5959	0.63373	82.2281	40.8645	38.406	0.06785	35.561	3.18043
29.818	0.09378	29.17	0.09682	29.798	0.33649	26.371	0.99381	32.778	9.35851		76.7374	0.6351	82.4107	40.9174	38.478	0.06529	35.628	3.17479
29.874	0.09384	29.224	0.10079	29.854	0.33724	26.42	0.99422	32.84	9.38855		76.8719	0.63657	82.578	40.9703	38.551	0.06627	35.695	3.17867
29.931	0.09277	29.28	0.10243	29.911	0.33919	26.47	0.98614	32.901	9.41357		77.0347	0.63873	82.7148	41.011	38.623	0.0664	35.762	3.18317
29.987	0.09178	29.335	0.10316	29.967	0.33926	26.52	0.97993	32.963	9.43735		77.1833	0.64069	82.8669	41.0523	38.695	0.06655	35.829	3.19294
30.043	0.09261	29.39	0.10513	30.023	0.34169	26.569	0.9801	33.025	9.45433		77.3248	0.64225	83.0494	41.1026	38.768	0.06445	35.896	3.19969
30.099	0.09406	29.444	0.10286	30.079	0.34583	26.619	0.97966	33.087	9.45735		77.4735	0.64382	83.2015	41.1536	38.841	0.06357	35.964	3.20594
30.155	0.09554	29.5	0.09756	30.135	0.34948	26.669	0.98923	33.149	9.46816		77.6362	0.64598	83.346	41.1968	38.913	0.06848	36.03	3.21352
30.212	0.09505	29.554	0.09683	30.191	0.34427	26.718	0.9944	33.21	9.48217		77.7849	0.64784	83.4981	41.2368	38.986	0.07289	36.097	3.22573
30.267	0.09287	29.609	0.09993	30.247	0.34046	26.768	0.99493	33.272	9.51979		77.9264	0.6498	83.673	41.2813	39.058	0.07069	36.165	3.22903
30.323	0.0915	29.664	0.09973	30.304	0.33686	26.818	0.99715	33.333	9.5684		78.075	0.65137	83.8403	41.3213	39.13	0.06825	36.231	3.24497
30.38	0.09136	29.72	0.09818	30.36	0.33991	26.867	1.01208	33.395	9.59451		78.2378	0.65373	83.9772	41.3471	39.203	0.06684	36.299	3.25263
30.436	0.09147	29.774	0.09769	30.416	0.34402	26.917	1.02521	33.457	9.60152		78.3723	0.65588	84.1293	41.3794	39.275	0.06589	36.366	3.2566
30.492	0.09212	29.829	0.09784	30.471	0.34581	26.967	1.03891	33.519	9.62287		78.5067	0.65765	84.3118	41.4213	39.348	0.06764	36.433	3.26417
30.548	0.09233	29.884	0.09791	30.528	0.34935	27.016	1.03745	33.581	9.6418		78.6483	0.65902	84.4639	41.4697	39.421	0.06617	36.5	3.27365
30.605	0.09344	29.939	0.09682	30.584	0.35302	27.066	1.02776	33.642	9.6595		78.804	0.66098	84.6084	41.511	39.493	0.06691	36.567	3.28154
30.661	0.09396	29.994	0.0978	30.64	0.35507	27.116	1.02424	33.704	9.69709		78.9526	0.66294	84.7605	41.5529	39.565	0.06944	36.634	3.28867
30.717	0.09501	30.049	0.09859	30.696	0.35374	27.166	1.02491	33.765	9.7263		79.0941	0.66461	84.9354	41.6039	39.637	0.07335	36.701	3.29639
30.773	0.09482	30.104	0.09859	30.752	0.35163	27.215	1.02346	33.827	9.75254		79.2428	0.66618	85.0875	41.6484	39.71	0.07583	36.769	3.31328
30.829	0.09517	30.159	0.10168	30.808	0.34702	27.265	1.02828	33.889	9.77947		79.4126	0.66833	85.2395	41.6787	39.783	0.07669	36.836	3.32529
30.885	0.09588	30.214	0.10494	30.864	0.34484	27.314	1.03359	33.951	9.79315		79.5541	0.6701	85.3916	41.7084	39.855	0.07439	36.903	3.33427
30.941	0.09584	30.268	0.10715	30.921	0.34208	27.364	1.02931	34.012	9.80347		79.6957	0.67206	85.5742	41.7516	39.927	0.06933	36.97	3.33021
30.998	0.09561	30.324	0.10648	30.977	0.33854	27.414	1.02768	34.074	9.83479		79.8443	0.67392	85.7262	41.8019	40	0.06115	37.037	3.32729
31.054	0.09458	30.379	0.10655	31.033	0.3373	27.464	1.02199	34.136	9.87035		80.0071	0.67598	85.8783	41.8471	40.072	0.05939	37.104	3.32682
31.11	0.09423	30.434	0.10937	31.089	0.33882	27.513	1.02545	34.197	9.88273		80.1486	0.67794	86.0304	41.8942	40.145	0.05529	37.171	3.34368
31.166	0.09451	30.488	0.11414	31.145	0.34927	27.563	1.02887	34.26	9.89698		80.2902	0.6798	86.2053	41.9458	40.218	0.05491	37.238	3.36835
31.222	0.09642	30.543	0.11721	31.201	0.35707	27.613	1.02389	34.321	9.92		80.4246	0.68137	86.365	41.9935	40.29	0.06281	37.305	3.38937
31.278	0.09817	30.598	0.11303	31.257	0.35895	27.662	1.02784	34.383	9.93966		80.5803	0.68353	86.5171	42.0348	40.363	0.07051	37.372	3.40477
31.335	0.09866	30.653	0.10733	31.313	0.35563	27.712	1.03807	34.445	9.96384		80.7148	0.68529	86.6692	42.0723	40.434	0.07536	37.439	3.41148
31.391	0.09862	30.708	0.10336	31.37	0.35213	27.761	1.04017	34.506	9.99391		80.8563	0.68696	86.8441	42.1232	40.507	0.07986	37.506	3.41754
31.446	0.09643	30.763	0.10069	31.426	0.35155	27.811	1.04411	34.568	10.0307		81.0049	0.68814	87.0114	42.1716	40.58	0.07827	37.573	3.42923
31.502	0.0961	30.818	0.10087	31.482	0.34882	27.861	1.0488	34.63	10.0595		81.1677	0.6901	87.1483	42.209	40.652	0.07523	37.641	3.4366
31.559	0.09595	30.873	0.10168	31.538	0.34928	27.91	1.05381	34.692	10.0928		81.3163	0.69206	87.3004	42.2452	40.725	0.07513	37.708	3.43981
31.615	0.0957	30.928	0.10265	31.594	0.34765	27.96	1.06331	34.754	10.1225		81.4579	0.69402	87.4753	42.2839	40.798	0.06928	37.775	3.43457
31.671	0.09633	30.983	0.105	31.65	0.35061	28.009	1.0732	34.815	10.1427		81.6065	0.69569	87.6274	42.3206	40.87	0.06974	37.842	3.4378
31.727	0.09663	31.038	0.10961	31.707	0.35006	28.059	1.07631	34.877	10.1644		81.7764	0.69784	87.7871	42.3561	40.942	0.07313	37.909	3.44319
31.784	0.09743	31.093	0.11321	31.763	0.35307	28.109	1.06165	34.938	10.1804		81.9179	0.6998	87.9392	42.391	41.015	0.07581	37.976	3.45049
31.84	0.09769	31.148	0.11221	31.819	0.35458	28.159	1.04988	35	10.2061		82.0594	0.70176	88.1141	42.4406	41.087	0.07542	38.043	3.46225
31.896	0.09806	31.202	0.10869	31.875	0.36049	28.208	1.05094	35.062	10.2263		82.201	0.70353	88.2814	42.4897	41.16	0.07291	38.111	3.46975
31.952	0.09824	31.258	0.10631	31.931	0.35907	28.258	1.06373	35.124	10.2578		82.3567	0.70588	88.4183	42.5277	41.232	0.07036	38.178	3.47381
32.008	0.09892	31.312	0.11009	31.987	0.35326	28.308	1.07501	35.185	10.292		82.4912	0.70784	88.5704	42.5626	41.304	0.06675	38.244	3.48855
32.065	0.09944	31.367	0.11241	32.044	0.35263	28.357	1.08509	35.247	10.3178		82.6327	0.70941	88.7453	42.6039	41.377	0.06569	38.312	3.49429
32.12	0.09958	31.422	0.11004	32.1	0.35928	28.407	1.09085	35.309	10.326		82.7742	0.71088	88.8974	42.64	41.449	0.06299	38.379	3.51371
32.177	0.09931	31.478	0.10792	32.155	0.36519	28.457	1.09097	35.37	10.3572		82.937	0.71265	89.0494	42.6671	41.522	0.06225	38.445	3.52684
32.233	0.0999	31.532	0.10516	32.212	0.36537	28.506	1.08837	35.432	10.3757		83.0856	0.71441	89.2015	42.6884	41.594	0.06262	38.513	3.54055
32.289	0.10094	31.587	0.10604	32.267	0.36606	28.556	1.08773	35.494	10.4034		83.2272	0.71618	89.384	42.7142	41.667	0.06538	38.58	3.5524
32.345	0.10145	31.642	0.11044	32.324	0.36946	28.605	1.08818	35.556	10.4129		83.3687	0.71784	89.5361	42.7471	41.739	0.06481	38.647	3.56034
32.401	0.10126	31.696	0.11355	32.38	0.36912	28.655	1.08563	35.617	10.4306		83.5386	0.72	89.6882	42.7858	41.811	0.06485	38.714	3.57702
32.457	0.09992	31.752	0.11643	32.436	0.36509	28.705	1.08031	35.679	10.4652		83.6872	0.72176	89.8403	42.831	41.884	0.06716	38.781	3.59039
32.513	0.09992	31.807	0.1163	32.492	0.36513	28.755	1.08438	35.74	10.4923		83.8287	0.72373	90.0152	42.8871	41.956	0.07021	38.848	3.59583
32.569	0.09974	31.861	0.11258	32.548	0.36963	28.804	1.09058	35.802	10.5206		83.9703	0.72549	90.1825	42.9355	42.028	0.06993	38.915	3.59921
32.625	0.09917	31.916	0.10961	32.604	0.37133	28.854	1.08464	35.864	10.551		84.1331	0.72745	90.3194	42.9626	42.101	0.06978	38.982	3.59906
32.682	0.09886	31.971	0.10865	32.66	0.37595	28.903	1.08251	35.926	10.5711		84.2675	0.72941	90.4715	42.9845	42.174	0.07073	39.049	3.59868
32.738	0.09912	32.026	0.10838	32.716	0.3738	28.953	1.09438	35.988	10.5976		84.4091	0.73137	90.654	43.0116	42.246	0.07026	39.116	3.60182
32.794	0.10024	32.081	0.11011	32.773	0.37537	29.003	1.11127	36.05	10.6151		84.5435	0.73304	90.8061	43.0432	42.319	0.0683	39.183	3.61492
32.85	0.10165	32.136	0.11176	32.829	0.37024	29.053	1.11334	36.111	10.636		84.7063	0.73461	90.9582	43.08	42.391	0.06589	39.25	3.63117
32.906	0.10418	32.191	0.11144	32.885	0.36774	29.102	1.10502	36.173	10.6556		84.8478	0.73637	91.1027	43.1161	42.463	0.06309	39.318	3.6441
32.962	0.10467	32.246	0.10986	32.941	0.3691	29.152	1.10263	36.235	10.6952		84.9894	0.73804	91.2852	43.1587	42.536	0.06256	39.385	3.65004
33.019	0.10324	32.301	0.10919	32.997	0.37067	29.202	1.10441	36.297	10.7111		85.138	0.73941	91.4373	43.1916	42.609	0.06242	39.452	3.65637
33.075	0.10272	32.356	0.10733	33.053	0.37175	29.251	1.10868	36.358	10.7177		85.3079	0.74176	91.597	43.2142	42.681	0.06558	39.519	3.6635
33.131	0.10294	32.411	0.10418	33.11	0.37275	29.301	1.11899	36.42	10.7255		85.4494	0.74373	91.7415	43.2445	42.754	0.06626	39.586	3.66779
33.188	0.10314	32.466	0.1036	33.166	0.37339	29.351	1.12093	36.482	10.747		85.591	0.74569	91.9164	43.2935	42.826	0.06731	39.653	3.67273
33.243	0.10263	32.521	0.10306	33.222	0.37871	29.4	1.1228	36.543	10.7933		85.7325	0.74745	92.0684	43.3464	42.899	0.06597	39.72	3.67779
33.299	0.10262	32.576	0.1035	33.278	0.37643	29.45	1.11422	36.605	10.8163		85.8953	0.74961	92.2129	43.3774	42.971	0.06671	39.788	3.68904
33.356	0.10331	32.631	0.10392	33.334	0.37117	29.499	1.10392	36.667	10.8306		86.0439	0.75196	92.365	43.3935	43.044	0.06959	39.855	3.69764
33.412	0.10366	32.685	0.10912	33.39	0.36823	29.549	1.09911	36.729	10.8481		86.1783	0.75373	92.5399	43.4032	43.116	0.06959	39.922	3.71133
33.468	0.10467	32.74	0.11066	33.446	0.37238	29.599	1.10137	36.79	10.886		86.327	0.75529	92.692	43.4136	43.189	0.07084	39.989	3.71676
33.524	0.10418	32.795	0.10933	33.503	0.37857	29.648	1.11104	36.852	10.9202		86.4897	0.75725	92.8441	43.4348	43.261	0.07164	40.056	3.71404
33.58	0.10409	32.85	0.11002	33.558	0.3815	29.698	1.11908	36.913	10.9448		86.6313	0.75922	92.9962	43.4645	43.333	0.0733	40.123	3.72245
33.636	0.10301	32.905	0.11051	33.615	0.38186	29.748	1.13183	36.975	10.9744		86.7728	0.76069	93.1787	43.5123	43.405	0.07105	40.19	3.73321
33.692	0.10416	32.96	0.10916	33.671	0.38625	29.798	1.14036	37.037	11.0027		86.9144	0.76225	93.3232	43.5677	43.479	0.07034	40.257	3.73101
33.749	0.10548	33.015	0.10639	33.727	0.38709	29.847	1.1462	37.099	11.0232		87.0772	0.76422	93.4753	43.6135	43.551	0.07069	40.324	3.73651
33.805	0.10555	33.069	0.10169	33.783	0.38589	29.897	1.14211	37.16	11.0236		87.2187	0.76618	93.6274	43.6523	43.623	0.06956	40.392	3.75239
33.861	0.10562	33.125	0.10334	33.839	0.3845	29.947	1.13309	37.222	11.0359		87.3602	0.76784	93.8099	43.6948	43.695	0.06971	40.458	3.76379
33.917	0.10551	33.18	0.10485	33.895	0.3848	29.996	1.13077	37.284	11.0588		87.5018	0.76961	93.9772	43.7348	43.768	0.07489	40.525	3.77353
33.973	0.10667	33.235	0.10525	33.951	0.38982	30.046	1.13501	37.346	11.0834		87.6646	0.77196	94.1141	43.7697	43.841	0.07709	40.592	3.79185
34.029	0.10822	33.289	0.11017	34.007	0.39433	30.096	1.13652	37.407	11.1103		87.799	0.77392	94.2662	43.8084	43.913	0.07371	40.659	3.8101
34.085	0.10798	33.344	0.11446	34.063	0.39168	30.145	1.14349	37.469	11.1522		87.9406	0.77549	94.4487	43.8568	43.985	0.06869	40.727	3.82343
34.142	0.10732	33.399	0.11636	34.119	0.38726	30.195	1.15046	37.531	11.1806		88.0821	0.77696	94.6008	43.8993	44.058	0.06279	40.794	3.83213
34.198	0.10541	33.454	0.11688	34.176	0.38613	30.244	1.15897	37.592	11.1952		88.2449	0.77892	94.7529	43.9323	44.13	0.05943	40.86	3.84157
34.254	0.1048	33.509	0.11626	34.232	0.38171	30.294	1.16393	37.654	11.2111		88.3935	0.78088	94.9049	43.9626	44.203	0.05964	40.928	3.83712
34.31	0.10415	33.565	0.11753	34.288	0.38422	30.344	1.16636	37.716	11.2348		88.535	0.78265	95.0798	44.0026	44.275	0.06021	40.995	3.83837
34.366	0.10393	33.619	0.11855	34.343	0.38677	30.393	1.16871	37.777	11.2604		88.6837	0.78422	95.2319	44.0439	44.348	0.06843	41.062	3.84546
34.422	0.10399	33.674	0.1198	34.4	0.38903	30.443	1.17872	37.84	11.2805		88.8464	0.78637	95.384	44.0755	44.42	0.07496	41.13	3.8619
34.478	0.10401	33.729	0.11702	34.456	0.3928	30.493	1.19205	37.902	11.2952		88.988	0.78833	95.5361	44.1071	44.493	0.08053	41.196	3.87757
34.535	0.1057	33.784	0.11489	34.512	0.39403	30.542	1.19319	37.963	11.3		89.1295	0.79029	95.7186	44.151	44.565	0.07868	41.264	3.8909
34.591	0.10762	33.839	0.11348	34.569	0.39541	30.592	1.19255	38.025	11.316		89.264	0.79216	95.8707	44.1942	44.638	0.07713	41.331	3.90316
34.647	0.10878	33.894	0.11244	34.624	0.3942	30.642	1.19156	38.086	11.3404		89.4197	0.79422	96.0228	44.2355	44.71	0.07628	41.397	3.91844
34.703	0.10884	33.949	0.11172	34.68	0.39007	30.691	1.19414	38.148	11.3657		89.5683	0.79627	96.1749	44.2729	44.782	0.07664	41.465	3.93144
34.759	0.10872	34.004	0.11204	34.737	0.39361	30.741	1.19808	38.21	11.3687		89.7098	0.79784	96.3498	44.3116	44.855	0.07934	41.532	3.94965
34.815	0.10953	34.059	0.11044	34.793	0.40053	30.79	1.19563	38.272	11.4026		89.8585	0.79922	96.5019	44.3516	44.927	0.07795	41.599	3.95434
34.872	0.10881	34.113	0.10781	34.849	0.39978	30.84	1.20011	38.333	11.4429		90.0212	0.80137	96.6616	44.3787	45	0.07514	41.667	3.96159
34.928	0.10783	34.168	0.109	34.905	0.39365	30.89	1.20234	38.395	11.4678		90.1698	0.80333	96.8137	44.4045	45.072	0.07035	41.733	3.96212
34.984	0.10812	34.224	0.11203	34.961	0.39272	30.94	1.19927	38.457	11.5091		90.3114	0.80549	96.9886	44.4419	45.144	0.06561	41.8	3.97041
35.04	0.10872	34.278	0.11591	35.017	0.39485	30.99	1.19972	38.518	11.5558		90.4529	0.80716	97.1407	44.4761	45.217	0.06299	41.867	3.97433
35.096	0.10876	34.333	0.11804	35.073	0.39485	31.039	1.20236	38.58	11.5866		90.6228	0.80912	97.2852	44.5045	45.289	0.06518	41.935	3.97287
35.152	0.10936	34.388	0.11721	35.129	0.39946	31.089	1.21209	38.642	11.6023		90.7643	0.81108	97.4373	44.5277	45.362	0.07061	42.002	3.97786
35.208	0.10908	34.443	0.11877	35.185	0.40513	31.138	1.21878	38.704	11.6114		90.9059	0.81265	97.6122	44.5471	45.435	0.07713	42.069	3.99257
35.265	0.10777	34.498	0.11873	35.241	0.41054	31.188	1.22023	38.765	11.6233		91.0403	0.81441	97.7643	44.5658	45.507	0.0812	42.136	4.00674
35.321	0.10786	34.553	0.1188	35.298	0.41017	31.238	1.2146	38.827	11.6323		91.2031	0.81696	97.9164	44.5858	45.579	0.08405	42.203	4.02361
35.377	0.10881	34.608	0.11486	35.354	0.4013	31.288	1.20974	38.888	11.6405		91.3305	0.81873	98.076	44.6129	45.652	0.08633	42.27	4.03552
35.433	0.10968	34.663	0.11297	35.41	0.39081	31.337	1.21409	38.95	11.6605		91.472	0.8202	98.251	44.6561	45.724	0.08621	42.337	4.0341
35.489	0.10991	34.718	0.11172	35.466	0.38945	31.387	1.21817	39.012	11.6824		91.6207	0.82176	98.4183	44.7032	45.797	0.08424	42.404	4.03156
35.546	0.10997	34.772	0.11248	35.522	0.3943	31.436	1.21642	39.074	11.7149		91.7835	0.82333	98.5551	44.7387	45.87	0.07893	42.472	4.02986
35.602	0.1109	34.827	0.11233	35.578	0.39631	31.486	1.21931	39.136	11.7421		91.9321	0.8252	98.7072	44.769	45.942	0.07555	42.539	4.04388
35.658	0.11105	34.883	0.112	35.635	0.39616	31.535	1.2277	39.197	11.7634		92.0736	0.82716	98.8897	44.8032	46.014	0.07284	42.606	4.05821
35.714	0.11132	34.938	0.1163	35.691	0.4001	31.585	1.23384	39.259	11.795		92.2222	0.82873	99.0418	44.8323	46.086	0.07287	42.673	4.06815
35.77	0.11081	34.993	0.12121	35.747	0.40931	31.635	1.24234	39.321	11.8275		92.385	0.83127	99.1939	44.8606	46.159	0.07303	42.74	4.07752
35.826	0.11131	35.047	0.12456	35.803	0.40663	31.684	1.25096	39.383	11.8646		92.5265	0.83353	99.3384	44.889	46.232	0.07579	42.807	4.09149
35.883	0.1119	35.102	0.12523	35.859	0.39965	31.734	1.25087	39.445	11.8805		92.6681	0.83549	99.5133	44.9239	46.304	0.07369	42.874	4.10466
35.939	0.11264	35.157	0.127	35.915	0.40325	31.784	1.24852	39.506	11.8963		92.8096	0.83745	99.6578	44.949	46.377	0.07649	42.941	4.11342
35.995	0.11287	35.212	0.12672	35.971	0.4091	31.833	1.25923	39.568	11.9207		92.9724	0.8402	99.8099	44.9568	46.449	0.07966	43.008	4.12046
36.052	0.1126	35.267	0.12317	36.027	0.41433	31.883	1.26839	39.63	11.9331		93.114	0.84196	99.962	44.9619	46.521	0.08021	43.075	4.13179
36.108	0.11251	35.323	0.12106	36.084	0.42199	31.933	1.27273	39.691	11.9441		93.2555	0.84373	100.144	44.9748	46.594	0.07773	43.142	4.14003
36.164	0.11313	35.377	0.11852	36.14	0.42383	31.983	1.26744	39.753	11.9692		93.397	0.84549	100.297	45.0006	46.666	0.07783	43.21	4.14979
36.22	0.11516	35.432	0.11856	36.196	0.41802	32.032	1.26639	39.815	11.9994		93.5669	0.84765	100.449	45.0323	46.739	0.07678	43.277	4.1624
36.276	0.11585	35.487	0.1154	36.251	0.41661	32.082	1.26225	39.877	12.04		93.7084	0.8498	100.601	45.0684	46.812	0.07296	43.344	4.15826
36.333	0.11512	35.542	0.11405	36.308	0.42053	32.131	1.26241	39.938	12.0805		93.85	0.85176	100.776	45.1168	46.884	0.07223	43.411	4.15585
36.388	0.11289	35.597	0.11492	36.364	0.42773	32.181	1.26655	40	12.1189		93.9915	0.85343	100.928	45.1613	46.956	0.0749	43.478	4.15208
36.445	0.11142	35.652	0.12011	36.42	0.42801	32.231	1.26733	40.061	12.1281		94.1543	0.85549	101.08	45.1981	47.029	0.07838	43.545	4.14854
36.501	0.11081	35.707	0.11969	36.476	0.42876	32.281	1.26706	40.123	12.1323		94.2958	0.85784	101.24	45.2284	47.101	0.08297	43.612	4.15779
36.557	0.11	35.762	0.11782	36.532	0.42147	32.33	1.27371	40.185	12.1415		94.4374	0.85961	101.414	45.2723	47.174	0.08621	43.68	4.17457
36.613	0.10912	35.816	0.11835	36.588	0.41751	32.38	1.27432	40.247	12.1506		94.5718	0.86147	101.567	45.32	47.246	0.0818	43.747	4.1835
36.669	0.1085	35.871	0.12337	36.644	0.42153	32.429	1.27155	40.309	12.1858		94.7346	0.86353	101.719	45.3581	47.319	0.07747	43.813	4.19402
36.725	0.10951	35.926	0.12351	36.701	0.42627	32.479	1.27692	40.37	12.2284		94.8762	0.86569	101.871	45.3929	47.391	0.07762	43.881	4.20082
36.781	0.11185	35.981	0.1209	36.757	0.42459	32.529	1.27397	40.432	12.2549		95.0177	0.86745	102.053	45.4342	47.463	0.08061	43.948	4.21776
36.837	0.11285	36.037	0.12047	36.812	0.42141	32.579	1.27264	40.494	12.2637		95.1663	0.86892	102.205	45.4742	47.536	0.07695	44.014	4.2398
36.894	0.11338	36.091	0.11925	36.869	0.4237	32.628	1.27509	40.556	12.2794		95.3291	0.87108	102.357	45.4987	47.608	0.07535	44.082	4.25887
36.949	0.11346	36.146	0.11841	36.925	0.42053	32.678	1.27732	40.617	12.3003		95.4777	0.87343	102.51	45.54	47.681	0.0747	44.149	4.27271
37.006	0.11435	36.201	0.11852	36.981	0.41525	32.727	1.28838	40.679	12.3287		95.6193	0.87539	102.692	45.5774	47.754	0.07716	44.216	4.28269
37.062	0.11433	36.256	0.11996	37.037	0.4135	32.777	1.29151	40.741	12.3687		95.7679	0.87745	102.844	45.6161	47.826	0.07937	44.283	4.28538
37.118	0.11428	36.311	0.12175	37.093	0.41603	32.827	1.29042	40.802	12.3834		95.9306	0.87961	102.996	45.6387	47.898	0.08118	44.35	4.2882
37.174	0.11336	36.366	0.12119	37.149	0.42372	32.876	1.28786	40.864	12.4021		96.0722	0.88216	103.148	45.6761	47.971	0.07699	44.417	4.29529
37.23	0.11324	36.421	0.12279	37.206	0.42887	32.926	1.29743	40.926	12.4203		96.2067	0.88392	103.323	45.7161	48.043	0.06874	44.484	4.30182
37.286	0.1143	36.476	0.1197	37.262	0.42578	32.976	1.30536	40.988	12.4594		96.3411	0.88588	103.475	45.7561	48.116	0.07012	44.551	4.3059
37.343	0.11525	36.531	0.12008	37.317	0.42722	33.025	1.3089	41.05	12.4999		96.5039	0.88843	103.627	45.7813	48.189	0.07306	44.619	4.31331
37.399	0.11527	36.586	0.12375	37.374	0.42836	33.075	1.31667	41.111	12.5181		96.6454	0.8902	103.772	45.8174	48.261	0.07447	44.686	4.32145
37.455	0.11532	36.641	0.12841	37.43	0.42784	33.125	1.32277	41.173	12.544		96.787	0.89176	103.947	45.8419	48.334	0.07816	44.752	4.32835
37.511	0.11625	36.696	0.13034	37.486	0.42949	33.174	1.33192	41.234	12.5609		96.9356	0.89343	104.099	45.8548	48.405	0.08547	44.82	4.33875
37.567	0.11691	36.751	0.12825	37.543	0.43294	33.224	1.33512	41.296	12.5805		97.1055	0.89569	104.251	45.8606	48.478	0.08855	44.887	4.35033
37.623	0.11707	36.806	0.12741	37.598	0.43486	33.274	1.32882	41.358	12.5905		97.2541	0.89804	104.403	45.8748	48.551	0.08823	44.954	4.35854
37.68	0.11742	36.861	0.12763	37.654	0.43235	33.323	1.32268	41.42	12.6076		97.3885	0.9002	104.578	45.9	48.623	0.08814	45.022	4.37093
37.736	0.11785	36.915	0.12312	37.71	0.43021	33.373	1.3252	41.482	12.627		97.5301	0.90216	104.73	45.9374	48.696	0.08849	45.088	4.37852
37.792	0.11801	36.97	0.11978	37.767	0.42927	33.423	1.33059	41.543	12.6684		97.6999	0.90461	104.882	45.9645	48.768	0.085	45.155	4.39282
37.848	0.11806	37.025	0.11933	37.823	0.42867	33.473	1.33721	41.605	12.6976		97.8415	0.90696	105.042	46.0116	48.84	0.08109	45.223	4.41706
37.905	0.11913	37.08	0.12194	37.879	0.4287	33.522	1.34211	41.666	12.7155		97.9759	0.90892	105.217	46.0607	48.913	0.07818	45.289	4.43493
37.961	0.11913	37.135	0.12518	37.935	0.42929	33.572	1.33894	41.728	12.7391		98.1175	0.91108	105.369	46.1077	48.985	0.07539	45.357	4.44211
38.017	0.11986	37.19	0.12592	37.991	0.42851	33.622	1.33849	41.79	12.7445		98.2732	0.91324	105.529	46.1335	49.058	0.07366	45.424	4.43572
38.073	0.12014	37.245	0.12513	38.047	0.4281	33.671	1.34098	41.852	12.7635		98.4077	0.915	105.673	46.1735	49.131	0.07272	45.491	4.43536
38.129	0.11904	37.3	0.12354	38.104	0.43007	33.721	1.34613	41.914	12.787		98.5492	0.91657	105.856	46.2168	49.203	0.06887	45.558	4.44039
38.185	0.11768	37.355	0.12326	38.16	0.44024	33.771	1.35486	41.975	12.8216		98.6978	0.91843	106.008	46.2581	49.275	0.06916	45.625	4.4486
38.241	0.11711	37.41	0.12373	38.216	0.44835	33.821	1.35056	42.037	12.865		98.8606	0.92059	106.16	46.2865	49.348	0.07491	45.692	4.45572
38.297	0.11651	37.465	0.12272	38.272	0.45167	33.87	1.3382	42.098	12.9011		99.0092	0.92304	106.312	46.3297	49.42	0.07825	45.759	4.46368
38.353	0.11757	37.519	0.12254	38.328	0.44602	33.92	1.34378	42.161	12.9188		99.1507	0.92461	106.494	46.3639	49.493	0.0805	45.826	4.46607
38.409	0.11932	37.574	0.12508	38.384	0.44892	33.969	1.36414	42.223	12.9343		99.2994	0.92657	106.639	46.3968	49.565	0.08259	45.894	4.4687
38.466	0.12153	37.629	0.12846	38.44	0.45578	34.019	1.37568	42.284	12.9636		99.4692	0.92912	106.798	46.4155	49.638	0.08598	45.961	4.4704
38.522	0.12335	37.684	0.12966	38.496	0.4512	34.068	1.38289	42.346	12.9756		99.6108	0.93147	106.951	46.4464	49.71	0.0891	46.027	4.48186
38.578	0.12325	37.739	0.13086	38.553	0.44309	34.118	1.39114	42.408	12.9822		99.7523	0.93343	107.133	46.4826	49.782	0.09154	46.094	4.49273
38.634	0.1222	37.794	0.13255	38.609	0.43977	34.168	1.39481	42.469	12.9948		99.8939	0.93539	107.285	46.5226	49.854	0.09013	46.162	4.49456
38.69	0.12217	37.849	0.13346	38.665	0.44492	34.218	1.39345	42.531	13.0056		100.05	0.93765	107.437	46.5484	49.928	0.09019	46.228	4.50686
38.746	0.12306	37.904	0.13133	38.721	0.44636	34.267	1.38365	42.593	13.0195		100.184	0.9398	107.589	46.5968	50	0.08589	46.296	4.51711
38.802	0.12344	37.959	0.12758	38.777	0.44645	34.317	1.37501	42.655	13.029		100.318	0.94167	107.757	46.64	50.072	0.08146	46.363	4.52852
38.859	0.12179	38.014	0.12587	38.833	0.44909	34.366	1.36949	42.716	13.0507		100.46	0.94324	107.909	46.6723	50.145	0.08065	46.43	4.53893
38.915	0.11977	38.069	0.12921	38.889	0.45517	34.416	1.36778	42.778	13.0749		100.63	0.9452	108.061	46.6858	50.217	0.07833	46.497	4.54562
38.971	0.11844	38.124	0.12856	38.946	0.45387	34.466	1.37387	42.839	13.1057		100.778	0.94716	108.213	46.6981	50.29	0.07728	46.564	4.54896
39.027	0.11815	38.179	0.12618	39.002	0.45175	34.516	1.38431	42.901	13.1372		100.92	0.94892	108.388	46.7142	50.362	0.07965	46.631	4.55731
39.083	0.11922	38.234	0.12583	39.058	0.44732	34.565	1.39775	42.963	13.1711		101.062	0.95088	108.555	46.7387	50.435	0.08323	46.699	4.57528
39.14	0.11956	38.289	0.12638	39.114	0.44793	34.615	1.40503	43.025	13.2181		101.231	0.95304	108.692	46.7613	50.508	0.08454	46.766	4.59344
39.196	0.11986	38.344	0.12708	39.17	0.44766	34.664	1.40607	43.086	13.2504		101.38	0.95539	108.844	46.8045	50.58	0.08716	46.833	4.60808
39.252	0.12089	38.398	0.12645	39.227	0.44491	34.714	1.4064	43.148	13.2745		101.522	0.95755	109.027	46.8484	50.652	0.09184	46.9	4.62394
39.309	0.12195	38.453	0.12416	39.282	0.44473	34.764	1.40431	43.209	13.292		101.663	0.95951	109.179	46.8903	50.725	0.09364	46.967	4.63365
39.364	0.12309	38.509	0.12432	39.339	0.44356	34.814	1.40486	43.271	13.3168		101.826	0.96196	109.331	46.9245	50.797	0.09064	47.034	4.62966
39.42	0.12405	38.563	0.12474	39.395	0.44971	34.863	1.40011	43.333	13.3415		101.96	0.96431	109.483	46.96	50.87	0.08858	47.101	4.62989
39.477	0.12431	38.618	0.12538	39.451	0.45527	34.913	1.39204	43.395	13.3576		102.102	0.96627	109.658	47.0045	50.942	0.08298	47.169	4.63639
39.533	0.12377	38.673	0.12387	39.506	0.45676	34.962	1.40073	43.457	13.3807		102.236	0.96804	109.81	47.0419	51.014	0.08437	47.236	4.6468
39.589	0.12379	38.728	0.12613	39.563	0.45963	35.012	1.41008	43.519	13.4		102.399	0.97	109.962	47.0632	51.087	0.08786	47.302	4.65625
39.645	0.12311	38.783	0.12679	39.619	0.45994	35.061	1.42217	43.58	13.4218		102.541	0.97216	110.114	47.0987	51.159	0.09006	47.37	4.66659
39.701	0.12246	38.838	0.12952	39.675	0.45765	35.112	1.43065	43.642	13.4434		102.682	0.97373	110.289	47.1342	51.231	0.08626	47.436	4.67314
39.757	0.12335	38.893	0.13233	39.731	0.45643	35.161	1.43169	43.704	13.4677		102.831	0.97539	110.441	47.1716	51.304	0.08378	47.503	4.67793
39.813	0.12435	38.947	0.13095	39.787	0.45399	35.211	1.4247	43.765	13.5039		103.001	0.97775	110.601	47.1948	51.377	0.08362	47.571	4.69307
39.87	0.12526	39.003	0.13112	39.843	0.45114	35.26	1.42454	43.827	13.5219		103.142	0.98	110.753	47.2303	51.45	0.08094	47.638	4.71357
39.926	0.12572	39.057	0.13155	39.899	0.45789	35.31	1.43387	43.889	13.5229		103.284	0.98216	110.928	47.2677	51.522	0.07491	47.705	4.7292
39.982	0.12551	39.113	0.13001	39.956	0.46475	35.36	1.43803	43.951	13.5218		103.432	0.98431	111.08	47.3077	51.594	0.07213	47.772	4.7448
40.038	0.12569	39.168	0.13019	40.012	0.46264	35.409	1.43481	44.012	13.5393		103.588	0.98647	111.232	47.3303	51.667	0.07	47.839	4.75072
40.094	0.12692	39.223	0.1282	40.067	0.45777	35.459	1.43044	44.074	13.5704		103.723	0.98892	111.384	47.3652	51.739	0.07141	47.906	4.74782
40.15	0.12695	39.278	0.12666	40.124	0.45608	35.509	1.43576	44.136	13.5908		103.864	0.99088	111.559	47.3974	51.811	0.07587	47.974	4.74956
40.206	0.12672	39.332	0.12959	40.18	0.45596	35.558	1.44379	44.198	13.6115		104.006	0.99255	111.711	47.429	51.884	0.07877	48.04	4.75809
40.263	0.12528	39.388	0.13358	40.236	0.45872	35.608	1.44462	44.259	13.6409		104.168	0.99451	111.871	47.4503	51.957	0.08188	48.108	4.7611
40.319	0.12484	39.442	0.13461	40.293	0.46937	35.658	1.45495	44.321	13.6725		104.317	0.99627	112.023	47.4793	52.029	0.08426	48.175	4.76786
40.376	0.12531	39.497	0.13558	40.348	0.4718	35.707	1.46522	44.383	13.7032		104.459	0.99824	112.198	47.5161	52.102	0.08324	48.241	4.78111
40.432	0.12551	39.552	0.13473	40.405	0.47199	35.757	1.47227	44.444	13.721		104.6	1.0002	112.357	47.5568	52.174	0.0854	48.309	4.79387
40.488	0.12506	39.607	0.13506	40.461	0.47362	35.807	1.48117	44.506	13.7445		104.77	1.00275	112.494	47.5832	52.247	0.08725	48.376	4.80414
40.544	0.12412	39.662	0.13029	40.517	0.47313	35.856	1.4771	44.568	13.7712		104.919	1.005	112.646	47.6148	52.319	0.08799	48.443	4.8184
40.6	0.12495	39.717	0.1323	40.573	0.4706	35.906	1.46477	44.63	13.7988		105.06	1.00696	112.829	47.6323	52.392	0.08792	48.51	4.82983
40.656	0.12632	39.772	0.13999	40.629	0.47209	35.955	1.455	44.692	13.8243		105.202	1.00892	112.973	47.6452	52.464	0.08469	48.577	4.84443
40.712	0.12674	39.827	0.14046	40.685	0.47335	36.005	1.46086	44.753	13.8452		105.364	1.01147	113.133	47.6626	52.536	0.08379	48.644	4.85363
40.768	0.12652	39.882	0.13314	40.741	0.47265	36.055	1.47941	44.815	13.8722		105.499	1.01392	113.285	47.6994	52.609	0.08434	48.711	4.85275
40.824	0.12562	39.937	0.12849	40.798	0.47376	36.105	1.48532	44.877	13.8983		105.64	1.01578	113.46	47.7452	52.681	0.08241	48.778	4.85224
40.88	0.12495	39.992	0.12822	40.853	0.47837	36.154	1.49824	44.938	13.9323		105.775	1.01735	113.627	47.7865	52.753	0.08267	48.846	4.86557
40.937	0.12501	40.046	0.12672	40.909	0.4752	36.204	1.51592	45	13.9488		105.938	1.01931	113.764	47.8077	52.826	0.08425	48.913	4.87622
40.993	0.12581	40.101	0.12757	40.965	0.47318	36.254	1.51065	45.062	13.9547		106.079	1.02108	113.916	47.8452	52.899	0.08172	48.98	4.87738
41.049	0.12657	40.156	0.13018	41.022	0.47154	36.303	1.50371	45.123	13.9552		106.221	1.02294	114.099	47.8813	52.97	0.08027	49.047	4.87852
41.105	0.12768	40.211	0.1337	41.078	0.47231	36.353	1.49676	45.185	13.97		106.369	1.02471	114.251	47.9181	53.043	0.08047	49.114	4.88004
41.161	0.13022	40.266	0.13728	41.134	0.47924	36.403	1.49203	45.247	13.9873		106.532	1.02686	114.403	47.9413	53.115	0.08875	49.181	4.89035
41.217	0.1318	40.322	0.14052	41.19	0.4805	36.452	1.49916	45.309	14.0135		106.681	1.02951	114.555	47.9813	53.188	0.0946	49.248	4.90352
41.273	0.13245	40.376	0.14468	41.246	0.47982	36.502	1.49906	45.371	14.0274		106.822	1.03167	114.73	48.0187	53.261	0.09755	49.315	4.91545
41.33	0.13131	40.431	0.14705	41.302	0.48109	36.551	1.50157	45.433	14.0477		106.964	1.03363	114.882	48.0555	53.333	0.09482	49.382	4.9333
41.386	0.12973	40.486	0.14484	41.358	0.47676	36.601	1.5113	45.494	14.0795		107.134	1.03598	115.034	48.0781	53.406	0.09135	49.45	4.94539
41.442	0.12948	40.541	0.13914	41.414	0.47434	36.651	1.52845	45.556	14.1266		107.282	1.03824	115.179	48.1116	53.478	0.08715	49.516	4.94681
41.498	0.13193	40.596	0.13153	41.471	0.47917	36.701	1.5324	45.617	14.167		107.417	1.04039	115.361	48.1355	53.55	0.08481	49.583	4.94697
41.555	0.13307	40.651	0.12934	41.527	0.47977	36.75	1.53088	45.679	14.1907		107.558	1.04235	115.506	48.1484	53.623	0.08359	49.65	4.95105
41.611	0.13245	40.706	0.13163	41.583	0.47866	36.8	1.54213	45.741	14.2136		107.714	1.04451	115.658	48.1542	53.695	0.08071	49.717	4.95069
41.667	0.13157	40.761	0.13405	41.638	0.47731	36.85	1.54853	45.803	14.2394		107.849	1.04647	115.817	48.1774	53.768	0.08104	49.785	4.95957
41.723	0.12987	40.816	0.1354	41.695	0.47902	36.899	1.54395	45.865	14.249		107.983	1.04804	115.992	48.2116	53.841	0.08719	49.852	4.98051
41.779	0.12944	40.871	0.1333	41.751	0.48117	36.949	1.54427	45.926	14.2746		108.125	1.04971	116.144	48.2587	53.913	0.08725	49.918	5.00463
41.836	0.13046	40.926	0.13098	41.807	0.48748	36.998	1.54396	45.988	14.3221		108.294	1.05167	116.297	48.2942	53.986	0.08889	49.986	5.01555
41.891	0.13128	40.981	0.13323	41.864	0.48975	37.048	1.53496	46.05	14.3542		108.443	1.05382	116.449	48.3271	54.058	0.09083	50.053	5.02216
41.947	0.13306	41.035	0.13465	41.92	0.48955	37.098	1.53327	46.111	14.3697		108.585	1.05559	116.624	48.3632	54.13	0.09288	50.12	5.02825
42.004	0.13314	41.09	0.13469	41.976	0.48688	37.147	1.534	46.173	14.383		108.733	1.05794	116.783	48.3942	54.204	0.09512	50.188	5.04514
42.06	0.13289	41.145	0.13424	42.032	0.48624	37.197	1.54182	46.235	14.4132		108.903	1.06059	116.935	48.4129	54.276	0.09524	50.254	5.05265
42.116	0.13262	41.2	0.13424	42.088	0.49256	37.246	1.55239	46.297	14.4307		109.045	1.06294	117.087	48.4503	54.348	0.09346	50.322	5.05298
42.172	0.13125	41.255	0.13956	42.144	0.4953	37.296	1.55734	46.358	14.4376		109.179	1.0649	117.262	48.4903	54.42	0.09495	50.389	5.05271
42.228	0.1305	41.31	0.14159	42.2	0.498	37.346	1.5536	46.42	14.4475		109.321	1.06706	117.422	48.529	54.493	0.09219	50.455	5.06466
42.284	0.13077	41.365	0.13966	42.256	0.50023	37.396	1.56044	46.481	14.4649		109.476	1.06931	117.574	48.5516	54.565	0.09104	50.523	5.08267
42.341	0.13083	41.42	0.13713	42.312	0.50599	37.445	1.56993	46.543	14.4924		109.618	1.07127	117.726	48.5819	54.638	0.0919	50.59	5.09467
42.396	0.13132	41.475	0.13645	42.368	0.50534	37.495	1.58306	46.606	14.514		109.759	1.07294	117.901	48.6187	54.71	0.09681	50.657	5.09582
42.453	0.13212	41.53	0.13918	42.425	0.50336	37.545	1.59268	46.667	14.5347		109.908	1.07471	118.053	48.6587	54.783	0.10168	50.725	5.09396
42.509	0.1335	41.585	0.13688	42.481	0.50353	37.594	1.58865	46.729	14.5465		110.071	1.07686	118.205	48.6903	54.855	0.10292	50.791	5.09042
42.565	0.13462	41.64	0.13782	42.537	0.50623	37.644	1.57976	46.79	14.5646		110.219	1.07912	118.357	48.7181	54.927	0.09974	50.858	5.09843
42.621	0.13449	41.695	0.13914	42.593	0.5048	37.694	1.58128	46.852	14.5725		110.361	1.08108	118.532	48.7477	55	0.09351	50.925	5.10972
42.677	0.13417	41.75	0.14099	42.649	0.50309	37.744	1.58163	46.914	14.5906		110.51	1.08294	118.677	48.7664	55.072	0.0895	50.992	5.12499
42.733	0.13343	41.805	0.14357	42.705	0.50703	37.793	1.58672	46.976	14.6311		110.672	1.08539	118.821	48.7781	55.145	0.08569	51.06	5.13717
42.79	0.13363	41.859	0.14595	42.761	0.51225	37.843	1.58708	47.038	14.662		110.814	1.08735	118.973	48.7903	55.217	0.0836	51.127	5.15036
42.846	0.13275	41.914	0.14827	42.817	0.51146	37.892	1.5972	47.099	14.6819		110.955	1.08951	119.156	48.8032	55.29	0.08731	51.193	5.16383
42.902	0.13218	41.969	0.15002	42.874	0.51369	37.942	1.59787	47.161	14.6895		111.09	1.09127	119.3	48.8239	55.362	0.09057	51.261	5.16852
42.958	0.13288	42.024	0.14925	42.93	0.51118	37.992	1.59834	47.222	14.715		111.246	1.09363	119.452	48.8452	55.434	0.09048	51.328	5.17332
43.014	0.1336	42.079	0.14645	42.986	0.50857	38.041	1.59987	47.284	14.7503		111.387	1.09559	119.605	48.8923	55.506	0.0943	51.395	5.17796
43.07	0.13307	42.134	0.14293	43.042	0.50562	38.091	1.59896	47.346	14.7714		111.529	1.09716	119.779	48.9393	55.579	0.09758	51.462	5.18375
43.126	0.13427	42.189	0.14072	43.098	0.50477	38.14	1.59797	47.408	14.7826		111.677	1.09863	119.947	48.9748	55.652	0.09695	51.529	5.19576
43.183	0.13612	42.244	0.13883	43.154	0.50757	38.19	1.59974	47.469	14.7957		111.84	1.10078	120.084	48.9935	55.724	0.09655	51.596	5.21613
43.239	0.13744	42.299	0.1418	43.21	0.50908	38.24	1.60399	47.531	14.8187		111.989	1.10294	120.236	49.031	55.797	0.09748	51.663	5.23455
43.295	0.13728	42.354	0.14378	43.267	0.50858	38.29	1.61414	47.593	14.8529		112.13	1.1051	120.411	49.0793	55.869	0.09692	51.73	5.23822
43.351	0.13688	42.409	0.14691	43.323	0.50657	38.339	1.6111	47.654	14.8838		112.279	1.10716	120.57	49.1284	55.942	0.09689	51.798	5.24146
43.407	0.13733	42.463	0.14813	43.379	0.50552	38.389	1.60776	47.716	14.9163		112.442	1.10931	120.722	49.1606	56.014	0.09378	51.865	5.23981
43.464	0.13843	42.518	0.14237	43.435	0.50621	38.439	1.60452	47.778	14.9464		112.59	1.11186	120.882	49.2142	56.087	0.08773	51.932	5.24254
43.52	0.13829	42.573	0.14158	43.491	0.50412	38.488	1.60553	47.84	14.9674		112.732	1.11382	121.057	49.2755	56.16	0.08462	51.999	5.25125
43.576	0.13711	42.628	0.14422	43.547	0.5024	38.538	1.61519	47.902	14.9768		112.866	1.11578	121.209	49.3387	56.232	0.08492	52.066	5.26184
43.633	0.13635	42.683	0.14912	43.604	0.50685	38.588	1.62174	47.963	14.9915		113.022	1.11824	121.361	49.3813	56.304	0.08481	52.133	5.273
43.688	0.13641	42.738	0.14709	43.659	0.51134	38.637	1.62911	48.025	14.9977		113.163	1.12059	121.521	49.4155	56.376	0.0826	52.201	5.29125
43.744	0.13804	42.793	0.1434	43.715	0.5147	38.687	1.63914	48.086	15.004		113.298	1.12216	121.688	49.4497	56.449	0.08558	52.267	5.30781
43.8	0.13696	42.848	0.14393	43.772	0.51834	38.737	1.64075	48.148	15.0253		113.439	1.12343	121.856	49.4813	56.522	0.08797	52.335	5.31714
43.856	0.13475	42.903	0.14521	43.828	0.51764	38.786	1.64615	48.21	15.0588		113.602	1.1251	121.992	49.4974	56.594	0.08366	52.402	5.3191
43.913	0.13382	42.958	0.14723	43.884	0.51728	38.836	1.64808	48.272	15.1133		113.751	1.12706	122.144	49.52	56.666	0.08211	52.468	5.32131
43.969	0.13354	43.013	0.14811	43.94	0.51714	38.886	1.65644	48.333	15.1523		113.892	1.12882	122.319	49.5426	56.739	0.08637	52.536	5.32203
44.025	0.13429	43.068	0.14471	43.996	0.52196	38.936	1.67079	48.395	15.1649		114.034	1.13059	122.472	49.5684	56.811	0.088	52.603	5.32761
44.081	0.13603	43.123	0.14079	44.052	0.51828	38.985	1.68015	48.457	15.1889		114.204	1.13314	122.624	49.5871	56.884	0.09148	52.67	5.33929
44.137	0.1383	43.178	0.14363	44.108	0.5194	39.035	1.68913	48.519	15.217		114.352	1.13559	122.783	49.6155	56.956	0.09431	52.737	5.35583
44.193	0.13917	43.233	0.14527	44.164	0.52408	39.084	1.69954	48.581	15.2278		114.494	1.13735	122.958	49.6484	57.029	0.09472	52.804	5.36902
44.25	0.13996	43.287	0.14424	44.22	0.52357	39.134	1.701	48.642	15.2424		114.643	1.13922	123.125	49.6858	57.101	0.09845	52.871	5.37407
44.306	0.14018	43.342	0.14353	44.277	0.51965	39.184	1.70015	48.704	15.2725		114.805	1.14147	123.262	49.709	57.174	0.0968	52.938	5.37549
44.362	0.1404	43.397	0.14659	44.333	0.51399	39.234	1.6983	48.765	15.3135		114.94	1.14382	123.414	49.749	57.246	0.09125	53.005	5.38362
44.418	0.13923	43.453	0.15147	44.389	0.51129	39.283	1.69774	48.827	15.3425		115.074	1.14578	123.597	49.7858	57.318	0.08787	53.072	5.38773
44.474	0.13799	43.508	0.1571	44.445	0.51505	39.333	1.69651	48.889	15.3557		115.216	1.14775	123.749	49.8232	57.391	0.08715	53.14	5.39751
44.53	0.13713	43.562	0.15736	44.501	0.51752	39.382	1.70253	48.951	15.3614		115.372	1.1499	123.901	49.8477	57.463	0.08518	53.207	5.41091
44.586	0.13719	43.617	0.15418	44.557	0.51908	39.432	1.69999	49.013	15.3704		115.513	1.15186	124.053	49.8865	57.536	0.08396	53.274	5.42054
44.643	0.13709	43.672	0.15361	44.613	0.52171	39.482	1.69086	49.075	15.3747		115.655	1.15324	124.228	49.9245	57.608	0.08667	53.341	5.43249
44.699	0.13734	43.727	0.15345	44.67	0.52093	39.531	1.69677	49.136	15.3959		115.803	1.15471	124.395	49.9587	57.681	0.08838	53.408	5.43772
44.755	0.13738	43.782	0.15481	44.726	0.51906	39.581	1.70459	49.198	15.4063		115.966	1.15667	124.532	49.9774	57.753	0.08983	53.475	5.44873
44.811	0.13772	43.837	0.15155	44.782	0.52017	39.631	1.70756	49.259	15.4202		116.115	1.15882	124.684	50.0123	57.826	0.09281	53.542	5.45808
44.867	0.13818	43.892	0.14815	44.838	0.52486	39.68	1.71248	49.321	15.4565		116.256	1.16078	124.867	50.0503	57.899	0.09609	53.609	5.46001
44.923	0.13928	43.947	0.14681	44.894	0.52147	39.73	1.71994	49.383	15.4829		116.405	1.16275	125.019	50.0832	57.971	0.09777	53.677	5.46015
44.98	0.13974	44.001	0.14464	44.95	0.51709	39.779	1.72583	49.444	15.5091		116.568	1.16529	125.171	50.1032	58.043	0.09499	53.743	5.46943
45.036	0.1402	44.056	0.1416	45.006	0.51959	39.829	1.72602	49.506	15.5477		116.716	1.16775	125.323	50.1348	58.116	0.09341	53.81	5.48562
45.092	0.14023	44.111	0.14031	45.062	0.52598	39.879	1.73639	49.568	15.5712		116.858	1.16971	125.498	50.1639	58.188	0.09313	53.878	5.50166
45.148	0.14133	44.167	0.14139	45.119	0.53413	39.929	1.7463	49.629	15.602		116.999	1.17147	125.65	50.1981	58.261	0.09453	53.944	5.51308
45.204	0.14197	44.221	0.1457	45.175	0.54036	39.979	1.74301	49.691	15.6101		117.155	1.17363	125.81	50.2264	58.333	0.09301	54.012	5.52415
45.26	0.14151	44.276	0.1458	45.23	0.54208	40.028	1.73373	49.753	15.6182		117.289	1.17559	125.962	50.2568	58.406	0.0958	54.079	5.52669
45.317	0.14102	44.331	0.14661	45.286	0.548	40.078	1.73113	49.815	15.608		117.431	1.17706	126.137	50.2948	58.478	0.09587	54.146	5.53889
45.373	0.14068	44.386	0.14868	45.343	0.54729	40.127	1.73633	49.877	15.6201		117.565	1.17843	126.289	50.3252	58.55	0.09141	54.213	5.55176
45.429	0.1414	44.441	0.15102	45.399	0.54161	40.177	1.73329	49.938	15.6358		117.728	1.18039	126.441	50.3406	58.623	0.09171	54.28	5.55698
45.485	0.14187	44.496	0.15187	45.455	0.54231	40.227	1.72947	50	15.6565		117.877	1.18225	126.593	50.3736	58.695	0.09447	54.347	5.55994
45.541	0.14261	44.551	0.14862	45.511	0.5392	40.276	1.72376	50.061	15.68		118.018	1.18382	126.768	50.4097	58.767	0.09233	54.414	5.57083
45.597	0.14316	44.606	0.14766	45.567	0.53873	40.326	1.73088	50.123	15.707		118.167	1.18539	126.92	50.4484	58.84	0.09264	54.482	5.58387
45.653	0.14333	44.661	0.14994	45.623	0.53868	40.376	1.73957	50.185	15.7406		118.33	1.18755	127.072	50.4684	58.913	0.09542	54.549	5.58815
45.71	0.14427	44.715	0.15171	45.68	0.54124	40.425	1.74328	50.247	15.7786		118.478	1.18971	127.232	50.4993	58.985	0.09194	54.616	5.5919
45.766	0.14434	44.77	0.1514	45.736	0.54329	40.475	1.75	50.309	15.8166		118.62	1.19186	127.407	50.5329	59.058	0.08976	54.683	5.59644
45.822	0.14352	44.826	0.15091	45.792	0.5408	40.525	1.75552	50.37	15.8286		118.761	1.19363	127.559	50.5742	59.13	0.09199	54.749	5.60888
45.878	0.14318	44.881	0.15042	45.848	0.53703	40.574	1.75833	50.432	15.8424		118.931	1.19618	127.703	50.6084	59.202	0.0936	54.817	5.63098
45.934	0.1429	44.935	0.15202	45.904	0.53996	40.624	1.75767	50.494	15.8736		119.073	1.19833	127.856	50.6387	59.275	0.09502	54.884	5.64545
45.99	0.14421	44.99	0.15348	45.96	0.54902	40.673	1.75167	50.556	15.9079		119.214	1.20029	128.038	50.6658	59.348	0.09748	54.951	5.65053
46.047	0.14451	45.045	0.15241	46.016	0.55723	40.723	1.75999	50.617	15.9296		119.349	1.20225	128.19	50.691	59.42	0.09299	55.019	5.65881
46.103	0.1441	45.1	0.15237	46.072	0.55926	40.773	1.77675	50.679	15.9391		119.505	1.20441	128.342	50.7084	59.493	0.08313	55.085	5.66674
46.159	0.14399	45.155	0.15189	46.128	0.55948	40.822	1.7982	50.74	15.9424		119.639	1.20598	128.494	50.751	59.565	0.07687	55.152	5.67293
46.215	0.14535	45.21	0.15272	46.185	0.55562	40.872	1.80749	50.802	15.9763		119.781	1.20745	128.662	50.7955	59.638	0.07804	55.22	5.68037
46.271	0.14588	45.265	0.15262	46.241	0.54955	40.922	1.79994	50.864	16.0132		119.929	1.20863	128.814	50.8329	59.71	0.084	55.287	5.67713
46.327	0.14572	45.32	0.15273	46.297	0.54525	40.971	1.79661	50.926	16.042		120.092	1.21039	128.973	50.8497	59.783	0.08943	55.354	5.68046
46.384	0.14592	45.375	0.15321	46.353	0.54445	41.021	1.79794	50.988	16.0613		120.241	1.21245	129.125	50.8742	59.856	0.09292	55.421	5.69646
46.44	0.1464	45.429	0.15879	46.409	0.54798	41.071	1.79214	51.049	16.0779		120.389	1.21441	129.3	50.9045	59.928	0.09429	55.488	5.70748
46.496	0.14646	45.485	0.15831	46.465	0.55181	41.12	1.79404	51.111	16.1019		120.531	1.21618	129.483	50.949	60	0.09772	55.555	5.71888
46.552	0.14763	45.54	0.15559	46.522	0.55308	41.17	1.80431	51.172	16.1143		120.701	1.21863	129.605	50.9761	60.072	0.09992	55.622	5.71956
46.608	0.14878	45.595	0.15683	46.578	0.5548	41.22	1.81734	51.234	16.1287		120.835	1.22078	129.757	51.0232	60.145	0.10285	55.689	5.7284
46.664	0.1488	45.649	0.15835	46.633	0.55554	41.269	1.81719	51.296	16.1546		120.97	1.22275	129.939	51.069	60.218	0.10282	55.757	5.73985
46.72	0.14826	45.704	0.15776	46.689	0.55344	41.319	1.81321	51.358	16.1748		121.111	1.22441	130.091	51.1135	60.29	0.09866	55.824	5.7538
46.777	0.14687	45.759	0.15591	46.746	0.55209	41.368	1.81223	51.419	16.1895		121.267	1.22647	130.243	51.1419	60.362	0.09788	55.89	5.75888
46.833	0.14497	45.814	0.15477	46.802	0.55869	41.418	1.81223	51.481	16.2221		121.408	1.22814	130.395	51.1858	60.435	0.09763	55.958	5.76239
46.889	0.14405	45.869	0.15526	46.858	0.57104	41.468	1.81848	51.543	16.2445		121.55	1.22941	130.57	51.2264	60.507	0.09845	56.024	5.77195
46.945	0.14458	45.924	0.15442	46.914	0.57781	41.518	1.82369	51.604	16.2444		121.691	1.23059	130.722	51.2677	60.579	0.09868	56.092	5.78836
47.001	0.14618	45.979	0.1558	46.97	0.58235	41.567	1.83166	51.666	16.2512		121.861	1.23255	130.882	51.2948	60.652	0.09597	56.159	5.81462
47.057	0.14862	46.034	0.1561	47.026	0.58233	41.617	1.83324	51.728	16.2686		122.01	1.2349	131.027	51.3232	60.725	0.09582	56.226	5.83526
47.114	0.14977	46.089	0.15559	47.082	0.5861	41.667	1.83011	51.79	16.3128		122.151	1.23667	131.209	51.3645	60.797	0.09305	56.294	5.8506
47.17	0.14919	46.144	0.15431	47.139	0.58386	41.716	1.82784	51.852	16.3423		122.3	1.23863	131.361	51.4045	60.87	0.09	56.36	5.85018
47.226	0.14853	46.199	0.15485	47.195	0.57589	41.766	1.8376	51.913	16.3615		122.463	1.24078	131.506	51.431	60.942	0.0909	56.427	5.85202
47.282	0.14804	46.254	0.15722	47.251	0.57063	41.816	1.85053	51.975	16.3768		122.611	1.24314	131.665	51.4677	61.014	0.09438	56.494	5.85391
47.338	0.14855	46.309	0.15614	47.307	0.56591	41.865	1.84734	52.036	16.4091		122.753	1.2451	131.84	51.4961	61.087	0.0955	56.561	5.86428
47.394	0.14892	46.364	0.15552	47.363	0.57019	41.915	1.84611	52.099	16.4445		122.895	1.24686	131.985	51.5252	61.159	0.1002	56.629	5.87757
47.45	0.14901	46.419	0.15714	47.419	0.57426	41.964	1.85279	52.161	16.4476		123.057	1.24902	132.137	51.5406	61.232	0.1052	56.696	5.88868
47.507	0.14975	46.474	0.15782	47.475	0.57489	42.014	1.85451	52.223	16.4537		123.199	1.25078	132.289	51.5639	61.305	0.10378	56.763	5.88761
47.563	0.15133	46.529	0.15713	47.531	0.57303	42.064	1.85492	52.284	16.4549		123.333	1.25275	132.464	51.5864	61.377	0.10218	56.83	5.88678
47.619	0.15201	46.584	0.15579	47.588	0.57607	42.114	1.86195	52.346	16.4745		123.468	1.25422	132.616	51.6052	61.449	0.10431	56.897	5.89194
47.675	0.15192	46.639	0.15892	47.644	0.57517	42.163	1.86286	52.407	16.51		123.631	1.25618	132.768	51.6206	61.521	0.1027	56.964	5.90698
47.731	0.15155	46.694	0.16265	47.699	0.57589	42.213	1.86314	52.469	16.5577		123.772	1.25794	132.92	51.6536	61.594	0.10095	57.032	5.91384
47.788	0.15074	46.748	0.16729	47.756	0.57567	42.263	1.86734	52.531	16.6		123.914	1.25922	133.103	51.6936	61.667	0.09958	57.099	5.91377
47.844	0.15148	46.803	0.16625	47.812	0.57761	42.312	1.86948	52.593	16.6227		124.062	1.26049	133.255	51.7394	61.739	0.10189	57.166	5.92166
47.9	0.15228	46.858	0.16282	47.868	0.58071	42.362	1.87536	52.654	16.6398		124.232	1.26255	133.407	51.7671	61.812	0.10182	57.233	5.92342
47.956	0.15238	46.913	0.1615	47.924	0.58286	42.411	1.88597	52.716	16.6542		124.381	1.26461	133.559	51.8123	61.884	0.10193	57.3	5.92731
48.012	0.15136	46.968	0.15866	47.98	0.58303	42.462	1.89892	52.777	16.6718		124.515	1.26657	133.734	51.8529	61.956	0.10077	57.367	5.94459
48.068	0.14987	47.023	0.15594	48.036	0.58458	42.511	1.90578	52.839	16.6888		124.664	1.26814	133.886	51.8922	62.029	0.10297	57.434	5.95625
48.124	0.15089	47.078	0.15592	48.092	0.58336	42.561	1.9181	52.901	16.711		124.827	1.2701	134.046	51.9239	62.101	0.10577	57.501	5.97107
48.181	0.15305	47.133	0.15885	48.148	0.58222	42.61	1.91963	52.963	16.7316		124.975	1.27245	134.198	51.9529	62.174	0.10813	57.569	5.98715
48.237	0.1548	47.188	0.15858	48.204	0.58636	42.66	1.92071	53.025	16.7528		125.117	1.27422	134.373	51.9884	62.246	0.10907	57.635	5.99784
48.293	0.15512	47.243	0.15467	48.261	0.58953	42.71	1.92209	53.086	16.7549		125.251	1.27598	134.525	52.0239	62.318	0.10588	57.702	6.0068
48.349	0.15554	47.298	0.15255	48.317	0.58809	42.759	1.93148	53.148	16.7664		125.407	1.27814	134.677	52.0439	62.391	0.10271	57.77	6.00956
48.405	0.15363	47.353	0.15635	48.373	0.58395	42.809	1.92795	53.21	16.7841		125.541	1.2799	134.829	52.0787	62.463	0.10335	57.836	6.01391
48.461	0.15267	47.408	0.16244	48.429	0.57625	42.859	1.92518	53.271	16.82		125.683	1.28137	135.004	52.1103	62.536	0.1034	57.904	6.01851
48.517	0.15416	47.462	0.16119	48.485	0.56972	42.908	1.92847	53.334	16.8577		125.824	1.28245	135.156	52.14	62.609	0.09999	57.971	6.02019
48.574	0.15506	47.517	0.16093	48.541	0.57343	42.958	1.93096	53.396	16.8775		125.987	1.28382	135.308	52.1632	62.681	0.09776	58.038	6.03172
48.63	0.15553	47.572	0.16388	48.597	0.57569	43.007	1.93229	53.457	16.8982		126.136	1.28529	135.46	52.1845	62.753	0.09558	58.105	6.0351
48.686	0.15549	47.627	0.16341	48.654	0.58445	43.057	1.92819	53.519	16.9178		126.277	1.28686	135.643	52.22	62.826	0.09618	58.172	6.03881
48.742	0.15622	47.682	0.16089	48.71	0.5922	43.107	1.93435	53.581	16.936		126.426	1.28863	135.81	52.2574	62.898	0.10069	58.239	6.05376
48.798	0.15706	47.738	0.16262	48.766	0.59566	43.157	1.94281	53.642	16.9554		126.596	1.29078	135.947	52.28	62.971	0.10474	58.306	6.06535
48.854	0.15647	47.792	0.16711	48.822	0.59348	43.206	1.94335	53.704	16.9799		126.737	1.29314	136.099	52.3161	63.044	0.10642	58.373	6.07865
48.911	0.15545	47.847	0.16502	48.878	0.59115	43.256	1.94218	53.766	17.0076		126.879	1.2949	136.281	52.3548	63.116	0.10312	58.441	6.08132
48.967	0.15273	47.902	0.15973	48.934	0.59407	43.305	1.95206	53.828	17.0337		127.021	1.29637	136.433	52.3961	63.189	0.10176	58.507	6.09348
49.023	0.15269	47.957	0.15766	48.991	0.59337	43.355	1.96665	53.889	17.045		127.176	1.29853	136.586	52.4245	63.261	0.10441	58.574	6.10416
49.079	0.15414	48.012	0.16259	49.047	0.59276	43.405	1.98002	53.951	17.0563		127.318	1.30049	136.73	52.4677	63.333	0.10472	58.642	6.10863
49.135	0.15501	48.067	0.1691	49.102	0.59422	43.455	1.98186	54.012	17.0815		127.452	1.30206	136.905	52.5077	63.405	0.10461	58.709	6.11479
49.191	0.15581	48.122	0.17256	49.159	0.59464	43.504	1.97668	54.074	17.1029		127.594	1.30353	137.049	52.5361	63.478	0.10718	58.776	6.11424
49.247	0.15653	48.176	0.17434	49.215	0.59608	43.554	1.97747	54.136	17.1152		127.757	1.30529	137.209	52.5432	63.551	0.10848	58.844	6.11661
49.303	0.15702	48.232	0.17284	49.271	0.59774	43.603	1.98109	54.198	17.1262		127.905	1.30657	137.361	52.5503	63.623	0.10927	58.91	6.12949
49.36	0.1573	48.287	0.17159	49.327	0.59701	43.653	1.98068	54.259	17.1504		128.047	1.30794	137.536	52.5735	63.695	0.10777	58.977	6.13941
49.416	0.15788	48.342	0.16924	49.383	0.5979	43.703	1.97143	54.321	17.1746		128.195	1.30941	137.688	52.6077	63.768	0.10382	59.044	6.15168
49.472	0.15802	48.396	0.16366	49.439	0.59864	43.753	1.96138	54.383	17.1937		128.358	1.31176	137.84	52.6335	63.84	0.09915	59.111	6.15776
49.528	0.15839	48.452	0.15686	49.495	0.60127	43.802	1.97078	54.444	17.1986		128.507	1.31402	137.992	52.6748	63.913	0.09328	59.179	6.15761
49.584	0.15948	48.506	0.15718	49.551	0.59544	43.852	1.98432	54.507	17.2106		128.648	1.31569	138.167	52.7052	63.985	0.0951	59.246	6.15385
49.641	0.16106	48.561	0.15802	49.607	0.59186	43.902	1.98616	54.568	17.2292		128.79	1.31745	138.319	52.7419	64.058	0.09988	59.313	6.1667
49.697	0.16087	48.616	0.1623	49.663	0.59654	43.951	1.99513	54.63	17.2671		128.96	1.31961	138.471	52.7748	64.13	0.10245	59.38	6.184
49.753	0.15879	48.671	0.16339	49.72	0.60061	44.001	2.00827	54.692	17.2916		129.094	1.32186	138.624	52.8097	64.202	0.10381	59.447	6.19964
49.809	0.15806	48.726	0.16419	49.776	0.60228	44.051	2.01904	54.753	17.3248		129.229	1.32373	138.806	52.8581	64.275	0.10414	59.514	6.20894
49.865	0.15909	48.781	0.16307	49.832	0.6023	44.101	2.01923	54.815	17.3562		129.37	1.3251	138.981	52.8935	64.348	0.1005	59.581	6.20727
49.921	0.15992	48.836	0.16307	49.888	0.59784	44.15	2.01368	54.877	17.375		129.526	1.32676	139.11	52.9155	64.42	0.1003	59.648	6.21159
49.977	0.16036	48.891	0.162	49.944	0.59665	44.2	2.00967	54.938	17.3782		129.667	1.32833	139.262	52.9535	64.493	0.09772	59.716	6.22096
50.034	0.16104	48.946	0.16081	50	0.60072	44.249	2.01155	55	17.3981		129.809	1.32961	139.445	52.9955	64.565	0.09604	59.783	6.22819
50.09	0.16148	49	0.16202	50.056	0.60815	44.299	2.01512	55.062	17.4221		129.958	1.33078	139.597	53.0393	64.637	0.09811	59.849	6.24234
50.146	0.16032	49.055	0.16277	50.113	0.61279	44.349	2.0185	55.124	17.4496		130.12	1.33225	139.764	53.0735	64.71	0.09965	59.916	6.24967
50.202	0.15982	49.111	0.16254	50.169	0.61109	44.398	2.02765	55.185	17.4583		130.269	1.33441	139.901	53.1071	64.782	0.10176	59.984	6.25923
50.258	0.15946	49.165	0.16248	50.225	0.61203	44.448	2.03216	55.247	17.4781		130.41	1.33637	140.084	53.1497	64.855	0.1037	60.051	6.28091
50.314	0.15972	49.22	0.16402	50.281	0.61336	44.497	2.03389	55.309	17.5049		130.559	1.33833	140.274	53.1968	64.928	0.10892	60.118	6.29931
50.37	0.1608	49.275	0.16509	50.337	0.60994	44.547	2.03417	55.371	17.5277		130.722	1.34078	140.38	53.22	65	0.11389	60.185	6.30171
50.427	0.16093	49.33	0.16704	50.393	0.61268	44.596	2.03763	55.433	17.557		130.856	1.34265	140.532	53.2497	65.072	0.11687	60.252	6.29845
50.483	0.16203	49.385	0.16868	50.449	0.61455	44.646	2.0407	55.494	17.5917		130.998	1.34422	140.707	53.2813	65.145	0.11312	60.319	6.30256
50.539	0.16259	49.44	0.16873	50.506	0.61074	44.696	2.04233	55.556	17.6164		131.132	1.34569	140.867	53.3052	65.217	0.11183	60.386	6.30238
50.595	0.16262	49.495	0.16987	50.561	0.60657	44.746	2.04158	55.617	17.6144		131.295	1.34745	141.019	53.3129	65.29	0.10948	60.453	6.3115
50.651	0.16301	49.55	0.17199	50.618	0.60437	44.795	2.04395	55.679	17.6127		131.437	1.34902	141.156	53.32	65.362	0.11067	60.521	6.32581
50.707	0.16491	49.605	0.16939	50.673	0.60337	44.845	2.04922	55.741	17.6424		131.578	1.35029	141.338	53.3355	65.435	0.11179	60.588	6.3334
50.764	0.16596	49.66	0.16299	50.73	0.60118	44.895	2.04799	55.802	17.67		131.727	1.35186	141.536	53.3658	65.508	0.10925	60.655	6.33728
50.82	0.16457	49.715	0.15933	50.786	0.60368	44.945	2.05905	55.864	17.6939		131.897	1.35382	141.643	53.3897	65.58	0.10811	60.722	6.35104
50.876	0.163	49.77	0.16378	50.842	0.61421	44.994	2.05735	55.926	17.7169		132.038	1.35588	141.795	53.4245	65.652	0.11346	60.788	6.36484
50.932	0.16325	49.825	0.16918	50.899	0.62208	45.044	2.06559	55.987	17.7478		132.18	1.35765	141.97	53.4703	65.725	0.11446	60.856	6.36745
50.988	0.16423	49.879	0.1712	50.955	0.6238	45.094	2.06818	56.049	17.7701		132.328	1.35941	142.137	53.5129	65.797	0.11342	60.923	6.37009
51.044	0.16477	49.934	0.17017	51.01	0.62023	45.143	2.07869	56.111	17.7771		132.491	1.36176	142.297	53.54	65.87	0.11151	60.99	6.37678
51.101	0.16455	49.989	0.16879	51.067	0.62001	45.193	2.08565	56.173	17.7854		132.626	1.36402	142.426	53.5658	65.942	0.1139	61.057	6.38462
51.157	0.1641	50.044	0.17016	51.123	0.62079	45.243	2.08408	56.234	17.8079		132.76	1.36598	142.601	53.5942	66.015	0.11287	61.124	6.39745
51.213	0.16439	50.099	0.1691	51.179	0.61984	45.292	2.09042	56.296	17.8323		132.902	1.36745	142.791	53.629	66.087	0.11017	61.191	6.41909
51.269	0.16608	50.154	0.16671	51.235	0.62039	45.342	2.10381	56.358	17.8534		133.064	1.36922	142.913	53.6471	66.159	0.10554	61.258	6.439
51.325	0.16641	50.209	0.16295	51.291	0.62205	45.392	2.11581	56.42	17.869		133.206	1.37088	143.057	53.669	66.232	0.10159	61.325	6.44971
51.381	0.16625	50.264	0.16297	51.347	0.62823	45.441	2.12221	56.482	17.8973		133.347	1.37206	143.247	53.7032	66.305	0.10069	61.393	6.45378
51.437	0.16679	50.319	0.16316	51.403	0.63631	45.491	2.12477	56.544	17.9171		133.496	1.37353	143.407	53.7374	66.377	0.1007	61.46	6.45899
51.494	0.1671	50.374	0.16402	51.46	0.63837	45.54	2.13858	56.605	17.9404		133.659	1.37569	143.567	53.7677	66.449	0.10212	61.527	6.46592
51.55	0.16644	50.429	0.16362	51.516	0.6302	45.59	2.14515	56.667	17.9618		133.808	1.37784	143.696	53.7974	66.522	0.10458	61.594	6.46971
51.606	0.16549	50.484	0.1638	51.572	0.63149	45.64	2.14767	56.729	17.9788		133.949	1.37961	143.878	53.8348	66.594	0.10484	61.661	6.47427
51.662	0.1638	50.539	0.16358	51.628	0.63414	45.69	2.15068	56.79	17.994		134.098	1.38137	144.068	53.8819	66.667	0.10163	61.728	6.48378
51.718	0.16313	50.594	0.16365	51.684	0.63876	45.739	2.15174	56.852	18.0084		134.26	1.38333	144.19	53.9064	66.739	0.09762	61.795	6.48778
51.774	0.16491	50.648	0.16377	51.74	0.64584	45.789	2.15185	56.914	18.0225		134.409	1.38569	144.335	53.9406	66.812	0.10023	61.862	6.48961
51.831	0.1672	50.703	0.1623	51.796	0.64439	45.838	2.14482	56.976	18.0422		134.551	1.38745	144.525	53.9677	66.884	0.10283	61.929	6.48984
51.887	0.16768	50.758	0.15893	51.852	0.64474	45.888	2.13486	57.037	18.0744		134.692	1.38941	144.677	53.9981	66.957	0.10888	61.996	6.48984
51.943	0.16589	50.813	0.15954	51.909	0.6455	45.938	2.14019	57.099	18.098		134.848	1.39176	144.829	54.0264	67.029	0.1104	62.063	6.49406
51.999	0.16538	50.868	0.16483	51.965	0.6401	45.987	2.14514	57.161	18.1084		134.982	1.39402	144.981	54.0632	67.101	0.10703	62.13	6.50742
52.055	0.16625	50.924	0.17139	52.021	0.63833	46.037	2.14877	57.222	18.1363		135.124	1.39549	145.141	54.091	67.174	0.10609	62.198	6.5218
52.112	0.16668	50.978	0.17732	52.076	0.64225	46.087	2.14943	57.284	18.15		135.258	1.39696	145.331	54.1264	67.247	0.10196	62.265	6.53189
52.167	0.16665	51.033	0.17775	52.133	0.64501	46.136	2.1543	57.346	18.1724		135.421	1.39833	145.445	54.1432	67.319	0.09691	62.332	6.54624
52.224	0.16587	51.088	0.17861	52.189	0.63991	46.186	2.16406	57.408	18.1909		135.577	1.39961	145.589	54.1664	67.391	0.09754	62.399	6.55283
52.28	0.16667	51.143	0.17786	52.245	0.6404	46.236	2.16604	57.469	18.2136		135.711	1.40137	145.772	54.1806	67.464	0.09734	62.465	6.56519
52.336	0.16939	51.198	0.17722	52.301	0.63942	46.286	2.1747	57.531	18.2383		135.86	1.40294	145.97	54.2026	67.536	0.09836	62.533	6.5774
52.392	0.17114	51.253	0.17776	52.357	0.6417	46.335	2.18008	57.592	18.2695		136.023	1.40529	146.084	54.2155	67.608	0.09793	62.6	6.58611
52.448	0.17184	51.308	0.17944	52.413	0.64259	46.385	2.18567	57.654	18.2948		136.171	1.40804	146.228	54.2407	67.681	0.09724	62.667	6.59251
52.504	0.17106	51.363	0.17739	52.469	0.64467	46.434	2.19633	57.716	18.3259		136.313	1.4098	146.403	54.2748	67.754	0.1	62.734	6.59638
52.561	0.16938	51.418	0.17918	52.526	0.64768	46.484	2.19788	57.778	18.3372		136.469	1.41137	146.57	54.3148	67.827	0.10519	62.801	6.60047
52.617	0.16854	51.472	0.17993	52.582	0.6453	46.534	2.19647	57.84	18.3489		136.624	1.41353	146.73	54.3464	67.899	0.10562	62.868	6.62169
52.673	0.1695	51.527	0.17655	52.638	0.64363	46.583	2.1946	57.901	18.3625		136.766	1.41549	146.859	54.3794	67.971	0.10755	62.935	6.64241
52.729	0.16967	51.583	0.17674	52.694	0.64815	46.633	2.19853	57.963	18.3821		136.907	1.41725	147.049	54.4155	68.043	0.11413	63.002	6.65221
52.785	0.17028	51.637	0.17649	52.75	0.6559	46.683	2.19207	58.025	18.4077		137.042	1.41902	147.232	54.4613	68.116	0.11851	63.07	6.64638
52.841	0.17021	51.692	0.173	52.806	0.6528	46.732	2.1945	58.087	18.4255		137.197	1.42108	147.346	54.4826	68.188	0.11675	63.137	6.63759
52.897	0.17035	51.747	0.17144	52.862	0.65083	46.782	2.20335	58.148	18.4486		137.332	1.42265	147.498	54.5097	68.261	0.11342	63.204	6.63472
52.954	0.17055	51.802	0.17565	52.918	0.64811	46.832	2.21605	58.21	18.4651		137.473	1.42392	147.673	54.5471	68.334	0.10989	63.271	6.63572
53.01	0.17075	51.857	0.1756	52.975	0.64571	46.881	2.22167	58.272	18.474		137.622	1.425	147.878	54.5813	68.406	0.10531	63.338	6.64228
53.066	0.17086	51.912	0.17903	53.031	0.64627	46.931	2.22553	58.333	18.5095		137.785	1.42637	148	54.6013	68.478	0.1067	63.405	6.64868
53.122	0.17072	51.967	0.18067	53.087	0.64694	46.981	2.22923	58.395	18.5394		137.933	1.42833	148.129	54.6271	68.55	0.11037	63.472	6.65064
53.178	0.17127	52.022	0.18291	53.143	0.65161	47.03	2.22757	58.457	18.5529		138.075	1.43029	148.319	54.6581	68.624	0.11513	63.539	6.66418
53.235	0.17325	52.077	0.17945	53.199	0.66111	47.08	2.22845	58.519	18.5657		138.224	1.43225	148.494	54.7013	68.696	0.11564	63.606	6.68085
53.291	0.17305	52.132	0.17719	53.255	0.66453	47.13	2.23538	58.581	18.5841		138.393	1.435	148.616	54.7213	68.768	0.11353	63.674	6.70055
53.347	0.17177	52.187	0.17459	53.311	0.66719	47.179	2.24351	58.642	18.5886		138.528	1.43725	148.768	54.7497	68.841	0.1124	63.74	6.71515
53.403	0.17045	52.242	0.17074	53.368	0.67144	47.229	2.25337	58.704	18.5985		138.67	1.43922	148.958	54.7884	68.913	0.11781	63.808	6.72243
53.459	0.16968	52.297	0.17087	53.424	0.67403	47.279	2.26092	58.765	18.6008		138.818	1.44088	149.11	54.8258	68.986	0.11733	63.875	6.7319
53.515	0.17048	52.352	0.17553	53.48	0.67449	47.328	2.26295	58.827	18.6174		138.96	1.44284	149.27	54.8555	69.058	0.1155	63.942	6.73919
53.572	0.17186	52.406	0.18097	53.536	0.66745	47.378	2.26103	58.889	18.6378		139.101	1.44441	149.399	54.8845	69.131	0.11468	64.009	6.74633
53.628	0.17347	52.461	0.18376	53.592	0.66003	47.428	2.25943	58.951	18.6702		139.243	1.44549	149.574	54.9213	69.203	0.11161	64.076	6.75813
53.684	0.1738	52.516	0.18189	53.648	0.65874	47.477	2.26423	59.012	18.7075		139.391	1.44676	149.764	54.9561	69.275	0.10711	64.143	6.77625
53.74	0.17492	52.571	0.17877	53.704	0.66435	47.527	2.2646	59.074	18.7342		139.554	1.44873	149.878	54.969	69.348	0.10679	64.21	6.78407
53.796	0.1748	52.626	0.17956	53.76	0.67403	47.577	2.26787	59.136	18.7531		139.703	1.45108	150.03	54.9877	69.42	0.10977	64.277	6.7974
53.852	0.17414	52.681	0.18285	53.816	0.68067	47.626	2.27039	59.197	18.7906		139.844	1.45304	150.221	55.0187	69.492	0.11557	64.344	6.80552
53.908	0.17363	52.736	0.18561	53.872	0.68653	47.676	2.26941	59.259	18.8159		139.986	1.455	150.411	55.0658	69.565	0.11952	64.412	6.80137
53.965	0.17287	52.791	0.18406	53.929	0.68596	47.725	2.27094	59.321	18.8353		140.156	1.45716	150.532	55.089	69.638	0.11791	64.479	6.80409
54.021	0.17256	52.846	0.18006	53.985	0.67931	47.775	2.27073	59.383	18.8436		140.297	1.45941	150.662	55.1161	69.71	0.11555	64.546	6.81474
54.077	0.17307	52.901	0.17441	54.041	0.67134	47.825	2.27775	59.445	18.8586		140.439	1.46118	150.837	55.149	69.782	0.11588	64.613	6.82303
54.133	0.17361	52.956	0.17015	54.097	0.66947	47.875	2.28932	59.506	18.8854		140.58	1.46284	151.027	55.189	69.854	0.11304	64.68	6.83093
54.189	0.17419	53.011	0.16871	54.153	0.67176	47.924	2.28686	59.568	18.9213		140.757	1.4648	151.156	55.2064	69.927	0.1107	64.747	6.82898
54.245	0.17516	53.065	0.17348	54.209	0.67398	47.974	2.29049	59.63	18.9411		140.899	1.46676	151.293	55.2303	70	0.11215	64.814	6.83166
54.301	0.17528	53.12	0.17736	54.265	0.67286	48.023	2.30533	59.692	18.953		141.033	1.46853	151.483	55.2632	70.072	0.11314	64.881	6.84894
54.358	0.17584	53.175	0.17794	54.321	0.67712	48.073	2.31902	59.754	18.9632		141.175	1.47069	151.681	55.3006	70.145	0.11092	64.949	6.86971
54.414	0.17537	53.23	0.17595	54.377	0.68144	48.123	2.31522	59.815	18.9618		141.331	1.47304	151.795	55.3219	70.217	0.10864	65.015	6.88282
54.47	0.17421	53.285	0.17784	54.434	0.68616	48.172	2.31202	59.877	18.959		141.465	1.475	151.932	55.3574	70.289	0.11277	65.082	6.8929
54.526	0.17281	53.34	0.18221	54.49	0.68577	48.222	2.31722	59.938	18.9734		141.607	1.47618	152.106	55.3852	70.362	0.11829	65.15	6.9008
54.582	0.17397	53.395	0.18578	54.545	0.68821	48.272	2.31959	60	19.0124		141.748	1.47745	152.289	55.4194	70.434	0.1198	65.217	6.9014
54.638	0.17585	53.45	0.18747	54.602	0.69166	48.322	2.32536	60.062	19.0709		141.911	1.47873	152.426	55.4432	70.507	0.11883	65.284	6.90578
54.694	0.17725	53.505	0.18449	54.658	0.69333	48.371	2.33466	60.124	19.1096		142.059	1.4802	152.578	55.4652	70.58	0.11767	65.351	6.92296
54.751	0.17532	53.56	0.18139	54.714	0.69153	48.421	2.33488	60.186	19.1251		142.201	1.48176	152.745	55.4961	70.652	0.11389	65.418	6.93624
54.807	0.17381	53.615	0.18139	54.771	0.69075	48.47	2.33851	60.247	19.1414		142.343	1.48353	152.92	55.5297	70.724	0.11283	65.485	6.94578
54.863	0.17382	53.67	0.18109	54.826	0.68881	48.52	2.34726	60.309	19.1678		142.512	1.48627	153.042	55.5607	70.797	0.11311	65.552	6.9562
54.919	0.17608	53.725	0.17715	54.883	0.69217	48.57	2.35928	60.37	19.1874		142.661	1.48853	153.194	55.5897	70.869	0.10924	65.62	6.95799
54.975	0.17823	53.78	0.17726	54.939	0.68991	48.619	2.36585	60.432	19.193		142.803	1.49	153.376	55.6194	70.942	0.10883	65.687	6.95424
55.031	0.17964	53.835	0.17803	54.995	0.69101	48.669	2.37143	60.494	19.2157		142.944	1.49225	153.536	55.6439	71.014	0.11393	65.754	6.95873
55.088	0.17948	53.89	0.17783	55.051	0.69814	48.719	2.37063	60.556	19.2399		143.114	1.49441	153.681	55.6613	71.087	0.11606	65.821	6.96443
55.144	0.17904	53.945	0.17759	55.107	0.69881	48.768	2.36495	60.617	19.2608		143.248	1.49676	153.825	55.6806	71.159	0.11716	65.889	6.96403
55.2	0.17929	54	0.17855	55.163	0.69518	48.818	2.36937	60.679	19.2714		143.383	1.49804	154.008	55.7135	71.231	0.11846	65.955	6.96939
55.256	0.17912	54.055	0.18288	55.22	0.68946	48.868	2.37825	60.741	19.2861		143.524	1.5	154.167	55.7452	71.304	0.12107	66.023	6.98155
55.312	0.17758	54.11	0.18592	55.276	0.6896	48.918	2.38103	60.803	19.321		143.68	1.50176	154.312	55.7742	71.376	0.12058	66.089	6.99852
55.368	0.17668	54.164	0.1891	55.331	0.68862	48.967	2.38289	60.865	19.3452		143.822	1.50304	154.464	55.8052	71.449	0.11741	66.157	7.01482
55.424	0.17671	54.219	0.19062	55.387	0.69109	49.017	2.38649	60.926	19.3477		143.963	1.50392	154.646	55.8413	71.522	0.1169	66.224	7.02899
55.481	0.1786	54.274	0.18946	55.444	0.68847	49.067	2.38291	60.988	19.3613		144.112	1.5052	154.814	55.8884	71.594	0.11664	66.291	7.03714
55.537	0.17897	54.329	0.18614	55.5	0.68818	49.116	2.37627	61.05	19.3729		144.282	1.50676	154.973	55.9284	71.666	0.11431	66.358	7.03898
55.593	0.17888	54.384	0.18323	55.556	0.68993	49.166	2.37022	61.111	19.398		144.423	1.50941	155.11	55.9781	71.739	0.11599	66.425	7.04245
55.649	0.17831	54.439	0.18385	55.612	0.69929	49.216	2.37806	61.173	19.4261		144.565	1.51157	155.285	56.0413	71.811	0.11895	66.492	7.04367
55.705	0.17968	54.494	0.18418	55.668	0.7087	49.265	2.39105	61.235	19.4561		144.713	1.51608	155.468	56.0929	71.883	0.12296	66.559	7.05145
55.761	0.18195	54.549	0.18457	55.724	0.70956	49.315	2.40445	61.296	19.4638		144.876	1.5202	155.589	56.12	71.956	0.12471	66.627	7.06116
55.817	0.1829	54.604	0.18361	55.78	0.7094	49.364	2.41089	61.358	19.4852		145.025	1.5248	155.741	56.1432	72.028	0.12	66.693	7.07214
55.874	0.18209	54.659	0.1886	55.837	0.70689	49.414	2.42086	61.42	19.5091		145.166	1.52735	155.916	56.1742	72.101	0.11423	66.76	7.09059
55.93	0.18193	54.714	0.19334	55.893	0.70394	49.464	2.4294	61.482	19.541		145.301	1.53137	156.076	56.2	72.173	0.11461	66.827	7.10091
55.986	0.18262	54.769	0.19697	55.949	0.70691	49.514	2.4346	61.543	19.5829		145.456	1.53539	156.213	56.2103	72.245	0.11639	66.894	7.09505
56.042	0.1835	54.823	0.19748	56.005	0.7107	49.563	2.42885	61.605	19.5984		145.591	1.53912	156.365	56.2142	72.318	0.11976	66.962	7.09096
56.098	0.18363	54.878	0.19215	56.061	0.7145	49.613	2.43493	61.667	19.6062		145.732	1.54127	156.548	56.2232	72.391	0.12202	67.029	7.09182
56.154	0.18334	54.933	0.18832	56.117	0.7189	49.662	2.43671	61.729	19.6002		145.874	1.54431	156.722	56.2458	72.463	0.12044	67.096	7.10908
56.211	0.18302	54.988	0.1848	56.173	0.72253	49.712	2.43011	61.79	19.6158		146.037	1.54696	156.844	56.2684	72.536	0.12233	67.163	7.13365
56.267	0.18381	55.043	0.18126	56.229	0.72252	49.762	2.43262	61.852	19.6393		146.185	1.54941	157.004	56.3142	72.608	0.12097	67.23	7.14452
56.323	0.18411	55.098	0.1823	56.286	0.71945	49.812	2.43978	61.914	19.6614		146.327	1.55127	157.179	56.3548	72.681	0.11944	67.297	7.14608
56.379	0.18415	55.153	0.1858	56.342	0.70985	49.861	2.44017	61.975	19.6853		146.476	1.55461	157.346	56.3974	72.753	0.12139	67.364	7.15402
56.435	0.18346	55.208	0.18889	56.398	0.71049	49.91	2.44782	62.037	19.7077		146.645	1.55824	157.483	56.4303	72.826	0.12417	67.431	7.16886
56.491	0.18386	55.263	0.19202	56.454	0.71625	49.96	2.46046	62.099	19.7177		146.787	1.56196	157.635	56.4619	72.899	0.1244	67.499	7.17696
56.548	0.18558	55.318	0.19121	56.51	0.7171	50.01	2.4658	62.16	19.7392		146.929	1.56392	157.81	56.5045	72.971	0.12414	67.566	7.1758
56.604	0.18621	55.373	0.19067	56.566	0.7196	50.06	2.46125	62.222	19.7554		147.07	1.56735	157.977	56.5432	73.043	0.12196	67.633	7.18071
56.66	0.18696	55.428	0.1922	56.622	0.72145	50.109	2.46984	62.284	19.7702		147.24	1.57049	158.114	56.5619	73.116	0.1254	67.7	7.1953
56.716	0.18716	55.483	0.19366	56.678	0.72186	50.159	2.47707	62.346	19.7887		147.374	1.57392	158.266	56.5974	73.188	0.12761	67.767	7.20679
56.772	0.18676	55.538	0.19624	56.734	0.71676	50.209	2.4796	62.407	19.8138		147.516	1.57569	158.441	56.6361	73.261	0.12488	67.834	7.22469
56.828	0.18663	55.592	0.19466	56.79	0.71545	50.258	2.47937	62.469	19.8432		147.65	1.57853	158.593	56.6735	73.333	0.11813	67.901	7.23654
56.885	0.18631	55.647	0.19629	56.847	0.71755	50.308	2.47455	62.531	19.8644		147.806	1.58088	158.745	56.6974	73.405	0.11111	67.968	7.23792
56.941	0.18517	55.702	0.19674	56.903	0.71798	50.357	2.47982	62.592	19.896		147.948	1.58304	158.89	56.7161	73.478	0.11106	68.035	7.24117
56.997	0.18348	55.757	0.19185	56.959	0.72171	50.407	2.49235	62.654	19.9265		148.089	1.58431	159.072	56.7406	73.55	0.10854	68.102	7.24479
57.053	0.18339	55.812	0.18837	57.015	0.71846	50.457	2.50566	62.716	19.9545		148.238	1.58657	159.232	56.7664	73.623	0.11039	68.169	7.25499
57.109	0.18484	55.867	0.1887	57.071	0.71869	50.507	2.51374	62.778	19.9796		148.401	1.58873	159.376	56.7897	73.696	0.11288	68.236	7.26795
57.165	0.1842	55.922	0.18868	57.127	0.71956	50.556	2.51249	62.84	19.9918		148.549	1.59157	159.544	56.8161	73.768	0.11517	68.304	7.27844
57.221	0.18192	55.977	0.19243	57.183	0.71774	50.606	2.51653	62.902	19.9901		148.691	1.59324	159.703	56.8522	73.84	0.11719	68.371	7.28295
57.277	0.18041	56.032	0.19221	57.239	0.72038	50.656	2.52075	62.963	19.9896		148.839	1.59608	159.871	56.8968	73.913	0.12078	68.438	7.29683
57.334	0.18043	56.086	0.19416	57.296	0.728	50.705	2.52573	63.025	20.0056		149.002	1.59912	160.015	56.9277	73.985	0.12485	68.505	7.30343
57.39	0.18275	56.142	0.19543	57.352	0.73127	50.755	2.52643	63.086	20.0241		149.137	1.60216	160.167	56.9607	74.058	0.12572	68.571	7.30246
57.446	0.1851	56.197	0.19496	57.408	0.73278	50.805	2.52197	63.148	20.0421		149.278	1.60392	160.35	57.0065	74.13	0.12213	68.638	7.29827
57.502	0.18752	56.251	0.19611	57.464	0.73477	50.854	2.51829	63.21	20.0508		149.413	1.60647	160.51	57.0581	74.203	0.11927	68.706	7.3036
57.558	0.18831	56.306	0.19561	57.52	0.73734	50.904	2.50684	63.272	20.0702		149.582	1.60824	160.654	57.0981	74.276	0.11841	68.773	7.31232
57.615	0.1886	56.361	0.19448	57.576	0.73238	50.953	2.51609	63.333	20.0829		149.731	1.61	160.821	57.1323	74.348	0.1142	68.84	7.32546
57.671	0.18806	56.416	0.19409	57.632	0.73129	51.003	2.53552	63.395	20.1066		149.873	1.61127	160.981	57.1652	74.42	0.11279	68.907	7.33674
57.727	0.18716	56.471	0.1948	57.689	0.73381	51.053	2.54367	63.457	20.1316		150.021	1.61373	161.156	57.1942	74.493	0.11345	68.974	7.34832
57.783	0.18707	56.526	0.194	57.745	0.73497	51.103	2.55343	63.518	20.1745		150.191	1.61647	161.285	57.2116	74.565	0.11159	69.041	7.3579
57.839	0.18732	56.581	0.19198	57.8	0.73496	51.152	2.56098	63.58	20.2062		150.333	1.61912	161.437	57.2387	74.638	0.11211	69.108	7.37029
57.895	0.18894	56.636	0.19117	57.857	0.73354	51.202	2.56413	63.642	20.2307		150.474	1.62069	161.62	57.2716	74.711	0.11717	69.176	7.38232
57.951	0.19081	56.691	0.19293	57.913	0.73058	51.251	2.56277	63.704	20.2511		150.616	1.62324	161.779	57.3071	74.783	0.12127	69.243	7.39292
58.008	0.19169	56.746	0.19232	57.969	0.72723	51.301	2.55394	63.765	20.2713		150.771	1.62559	161.924	57.34	74.856	0.12326	69.31	7.39507
58.064	0.1921	56.801	0.19477	58.025	0.72909	51.351	2.54951	63.827	20.2999		150.906	1.62765	162.076	57.3697	74.927	0.12859	69.377	7.39166
58.12	0.19233	56.856	0.19932	58.081	0.73143	51.4	2.56314	63.888	20.3115		151.047	1.62892	162.251	57.4058	75	0.12755	69.444	7.39392
58.176	0.19209	56.911	0.20178	58.137	0.73236	51.45	2.57559	63.95	20.3298		151.182	1.63059	162.418	57.4445	75.072	0.12291	69.511	7.40306
58.232	0.19127	56.965	0.19799	58.193	0.73681	51.5	2.58296	64.012	20.3523		151.345	1.63176	162.563	57.4742	75.145	0.11841	69.579	7.41183
58.288	0.19072	57.021	0.19663	58.249	0.74463	51.55	2.58878	64.074	20.3686		151.493	1.63343	162.715	57.5026	75.218	0.11772	69.645	7.42112
58.344	0.18952	57.075	0.19817	58.306	0.74546	51.599	2.59487	64.136	20.3694		151.635	1.63451	162.89	57.54	75.29	0.11938	69.713	7.42995
58.401	0.18807	57.13	0.19502	58.362	0.74708	51.649	2.59768	64.197	20.38		151.783	1.63676	163.057	57.5684	75.362	0.12119	69.78	7.43758
58.457	0.18842	57.185	0.19175	58.418	0.7507	51.699	2.60098	64.259	20.4012		151.946	1.63931	163.194	57.5948	75.435	0.12404	69.846	7.44379
58.512	0.18976	57.241	0.19026	58.474	0.75225	51.748	2.60122	64.321	20.4137		152.095	1.64167	163.346	57.62	75.507	0.12655	69.914	7.45539
58.569	0.18997	57.295	0.18972	58.53	0.7496	51.798	2.59695	64.382	20.4347		152.236	1.64304	163.536	57.6445	75.579	0.12618	69.981	7.46376
58.625	0.18984	57.35	0.19177	58.586	0.74813	51.847	2.60252	64.445	20.4488		152.385	1.64539	163.681	57.6716	75.652	0.12293	70.048	7.46535
58.681	0.18913	57.405	0.19496	58.642	0.754	51.897	2.62566	64.506	20.4707		152.555	1.64784	163.833	57.6877	75.725	0.12181	70.115	7.47672
58.738	0.1894	57.46	0.19398	58.698	0.75841	51.947	2.64166	64.568	20.4967		152.689	1.6502	163.977	57.7148	75.797	0.1203	70.182	7.4848
58.794	0.19063	57.515	0.19376	58.755	0.7639	51.996	2.65521	64.63	20.5195		152.831	1.65176	164.152	57.7465	75.869	0.11993	70.249	7.49807
58.85	0.19097	57.57	0.1948	58.811	0.75508	52.046	2.65736	64.691	20.5365		152.965	1.65412	164.335	57.7645	75.942	0.11893	70.316	7.50046
58.906	0.19138	57.625	0.19663	58.866	0.74706	52.096	2.64906	64.753	20.5581		153.121	1.65588	164.464	57.7729	76.015	0.11932	70.383	7.49938
58.962	0.1924	57.68	0.19511	58.922	0.7459	52.145	2.65123	64.815	20.5811		153.255	1.65716	164.608	57.789	76.087	0.1233	70.451	7.49669
59.018	0.19206	57.735	0.19653	58.979	0.74704	52.195	2.66827	64.877	20.606		153.397	1.65784	164.783	57.8174	76.159	0.12188	70.518	7.50071
59.075	0.1932	57.79	0.19882	59.035	0.75187	52.245	2.67571	64.938	20.6306		153.546	1.65873	164.943	57.8477	76.232	0.12357	70.585	7.51187
59.131	0.19322	57.845	0.20197	59.091	0.75931	52.294	2.67008	65	20.6364		153.708	1.66	165.08	57.8645	76.304	0.12452	70.652	7.52897
59.187	0.19261	57.9	0.20424	59.147	0.76343	52.344	2.66742	65.061	20.6407		153.857	1.66167	165.232	57.8736	76.377	0.12066	70.719	7.55353
59.243	0.1931	57.955	0.20748	59.203	0.76658	52.394	2.6665	65.123	20.6492		153.999	1.66304	165.414	57.8852	76.449	0.11151	70.786	7.57447
59.299	0.19406	58.01	0.2081	59.259	0.76563	52.443	2.67088	65.185	20.6596		154.14	1.66578	165.574	57.9123	76.522	0.10629	70.853	7.58013
59.355	0.19464	58.064	0.20559	59.315	0.7693	52.493	2.67443	65.247	20.6847		154.31	1.66824	165.726	57.9503	76.595	0.11034	70.92	7.58756
59.412	0.1946	58.119	0.2059	59.372	0.77575	52.542	2.66671	65.309	20.7137		154.466	1.67059	165.878	58.0077	76.667	0.11572	70.988	7.59083
59.468	0.19382	58.174	0.20867	59.428	0.77464	52.592	2.66749	65.371	20.7245		154.6	1.67235	166.046	58.0523	76.739	0.12077	71.054	7.59344
59.524	0.19451	58.229	0.20917	59.484	0.77349	52.642	2.67486	65.432	20.7433		154.742	1.67392	166.213	58.1039	76.812	0.12667	71.121	7.59499
59.58	0.19541	58.284	0.20841	59.54	0.77494	52.692	2.67897	65.494	20.7782		154.904	1.67608	166.35	58.1394	76.884	0.13096	71.189	7.59873
59.636	0.19485	58.339	0.20395	59.596	0.7778	52.742	2.6854	65.556	20.7989		155.039	1.67804	166.517	58.1768	76.956	0.13785	71.256	7.60229
59.692	0.19412	58.394	0.20375	59.652	0.78063	52.791	2.6996	65.617	20.8181		155.18	1.67912	166.684	58.2219	77.029	0.13939	71.323	7.61052
59.748	0.19372	58.449	0.20646	59.708	0.78385	52.841	2.71367	65.679	20.8409		155.315	1.68078	166.852	58.2652	77.102	0.13732	71.39	7.61171
59.805	0.19337	58.503	0.20386	59.765	0.7856	52.89	2.72248	65.741	20.8629		155.478	1.68176	166.996	58.3052	77.174	0.1287	71.457	7.61315
59.861	0.19406	58.559	0.19885	59.821	0.78068	52.94	2.7255	65.803	20.8977		155.619	1.68284	167.148	58.3464	77.246	0.1233	71.524	7.6181
59.917	0.19405	58.614	0.2006	59.877	0.77557	52.99	2.72184	65.864	20.9203		155.761	1.68363	167.338	58.4039	77.318	0.12047	71.591	7.63946
59.973	0.19382	58.669	0.20397	59.933	0.77279	53.04	2.72063	65.926	20.9396		155.909	1.6852	167.506	58.4613	77.391	0.11874	71.658	7.65699
60.028	0.19313	58.723	0.20569	59.989	0.7755	53.089	2.73169	65.988	20.9523		156.079	1.68696	167.627	58.4922	77.463	0.12185	71.726	7.6682
60.085	0.19291	58.778	0.20604	60.045	0.78515	53.139	2.74288	66.05	20.9629		156.221	1.68951	167.779	58.5187	77.536	0.12875	71.793	7.6836
60.141	0.19409	58.834	0.20982	60.101	0.7898	53.188	2.75136	66.111	20.9847		156.362	1.69088	167.954	58.5516	77.609	0.12939	71.86	7.68463
60.198	0.19588	58.889	0.21486	60.158	0.79313	53.238	2.75099	66.173	20.9985		156.504	1.69304	168.122	58.5826	77.681	0.12979	71.927	7.68993
60.254	0.19785	58.944	0.21802	60.214	0.79428	53.288	2.74794	66.234	21.018		156.674	1.6948	168.259	58.6039	77.753	0.13131	71.994	7.70186
60.31	0.19841	58.999	0.21888	60.27	0.79672	53.337	2.73842	66.296	21.0512		156.822	1.69686	168.411	58.6174	77.826	0.13224	72.061	7.707
60.366	0.19823	59.054	0.21629	60.326	0.79536	53.387	2.7307	66.358	21.0864		156.957	1.69804	168.586	58.64	77.898	0.13521	72.128	7.70648
60.422	0.19798	59.109	0.21022	60.382	0.79033	53.437	2.7367	66.42	21.11		157.098	1.7002	168.753	58.6755	77.971	0.131	72.195	7.71107
60.479	0.19814	59.163	0.20415	60.438	0.78748	53.486	2.75139	66.482	21.1212		157.254	1.70235	168.89	58.7045	78.044	0.12816	72.263	7.71509
60.535	0.19761	59.218	0.20137	60.494	0.78669	53.536	2.76402	66.543	21.1428		157.389	1.70363	169.042	58.74	78.116	0.12884	72.33	7.73242
60.591	0.19645	59.274	0.19786	60.55	0.78473	53.586	2.76824	66.605	21.1672		157.53	1.70451	169.224	58.7832	78.188	0.1267	72.396	7.74809
60.647	0.19659	59.328	0.19851	60.606	0.78547	53.635	2.77471	66.667	21.1818		157.665	1.70539	169.384	58.8271	78.261	0.12806	72.463	7.75992
60.703	0.19707	59.383	0.20311	60.663	0.79168	53.685	2.78696	66.729	21.2022		157.834	1.70647	169.521	58.8619	78.333	0.13389	72.531	7.76476
60.759	0.19748	59.438	0.20527	60.719	0.79172	53.735	2.78316	66.79	21.2301		157.983	1.70784	169.681	58.8929	78.406	0.13398	72.598	7.77047
60.815	0.19714	59.493	0.20511	60.774	0.79092	53.784	2.78102	66.852	21.2393		158.125	1.70892	169.856	58.9271	78.478	0.13165	72.665	7.7827
60.872	0.19709	59.548	0.20555	60.831	0.78913	53.834	2.78622	66.914	21.2403		158.273	1.71127	170.008	58.9677	78.551	0.12758	72.732	7.79048
60.928	0.19751	59.602	0.20728	60.887	0.78783	53.883	2.79783	66.975	21.2392		158.443	1.71363	170.167	59.0045	78.623	0.12503	72.799	7.78251
60.984	0.19793	59.657	0.20656	60.943	0.79076	53.933	2.80937	67.037	21.2364		158.585	1.71559	170.327	59.0548	78.695	0.12394	72.866	7.77318
61.04	0.19978	59.713	0.20557	60.999	0.80114	53.983	2.81822	67.099	21.2249		158.726	1.71696	170.494	59.0936	78.768	0.1258	72.933	7.77499
61.096	0.2008	59.767	0.2069	61.055	0.80521	54.033	2.83131	67.16	21.2373		158.868	1.71951	170.662	59.1374	78.84	0.12866	73	7.79004
61.152	0.19999	59.822	0.20846	61.111	0.80433	54.082	2.8395	67.222	21.2766		159.023	1.72186	170.798	59.169	78.913	0.12794	73.068	7.80752
61.209	0.19872	59.877	0.20784	61.167	0.80592	54.132	2.83745	67.284	21.3041		159.158	1.72363	170.951	59.1961	78.986	0.12856	73.135	7.82213
61.265	0.19925	59.932	0.20496	61.224	0.8071	54.181	2.84008	67.346	21.3396		159.299	1.72431	171.125	59.2245	79.058	0.12778	73.202	7.83144
61.321	0.20056	59.987	0.20154	61.28	0.80516	54.231	2.836	67.407	21.3725		159.441	1.7252	171.293	59.2581	79.13	0.12448	73.269	7.83692
61.377	0.20083	60.042	0.2031	61.336	0.80098	54.281	2.83094	67.469	21.4051		159.611	1.72627	171.437	59.2832	79.202	0.12459	73.335	7.84585
61.433	0.20006	60.097	0.20499	61.392	0.80541	54.331	2.82494	67.531	21.425		159.752	1.72755	171.582	59.3103	79.275	0.12252	73.403	7.851
61.489	0.2001	60.152	0.20456	61.448	0.81339	54.38	2.83354	67.593	21.4428		159.894	1.72863	171.764	59.349	79.348	0.12418	73.47	7.8613
61.545	0.20022	60.207	0.20543	61.504	0.82634	54.43	2.84857	67.655	21.4638		160.042	1.73078	171.932	59.3852	79.42	0.12886	73.537	7.87297
61.602	0.20099	60.262	0.20559	61.56	0.83792	54.48	2.86413	67.716	21.4874		160.205	1.73294	172.068	59.4194	79.493	0.12954	73.604	7.87507
61.658	0.20214	60.317	0.20882	61.616	0.83938	54.529	2.87598	67.778	21.4998		160.354	1.7349	172.236	59.4523	79.565	0.13208	73.671	7.88058
61.714	0.20223	60.372	0.20798	61.673	0.83069	54.579	2.87955	67.84	21.511		160.495	1.73608	172.395	59.4877	79.637	0.13106	73.738	7.88585
61.77	0.20264	60.427	0.20702	61.728	0.8176	54.629	2.87242	67.901	21.5106		160.644	1.73824	172.563	59.5239	79.71	0.12769	73.806	7.90008
61.826	0.20375	60.482	0.20602	61.785	0.8116	54.678	2.87466	67.963	21.5215		160.807	1.74039	172.707	59.5439	79.783	0.12513	73.872	7.91461
61.882	0.20392	60.537	0.20639	61.841	0.81242	54.728	2.88101	68.025	21.5206		160.941	1.74255	172.859	59.5665	79.855	0.12146	73.94	7.91422
61.938	0.20363	60.591	0.20921	61.897	0.80917	54.778	2.88017	68.087	21.5331		161.083	1.74382	173.034	59.6026	79.928	0.12187	74.007	7.91221
61.995	0.20204	60.647	0.21268	61.953	0.80841	54.827	2.88919	68.148	21.5538		161.217	1.74559	173.209	59.6406	80	0.12507	74.074	7.91917
62.051	0.2026	60.702	0.21256	62.01	0.81611	54.877	2.89365	68.21	21.5806		161.373	1.74696	173.331	59.6697	80.072	0.12771	74.141	7.92122
62.107	0.20442	60.757	0.21284	62.066	0.8256	54.927	2.89645	68.271	21.6195		161.515	1.74804	173.483	59.6923	80.145	0.12693	74.208	7.93154
62.163	0.20595	60.811	0.21143	62.122	0.82772	54.976	2.89677	68.333	21.663		161.656	1.74882	173.658	59.7071	80.217	0.12538	74.275	7.94598
62.219	0.20646	60.866	0.2115	62.178	0.82294	55.026	2.90341	68.395	21.6826		161.805	1.75	173.833	59.7168	80.29	0.12964	74.342	7.95913
62.275	0.20589	60.921	0.21124	62.234	0.81745	55.075	2.91003	68.457	21.6864		161.975	1.75147	173.97	59.7239	80.363	0.13191	74.409	7.96459
62.332	0.20482	60.976	0.21263	62.29	0.82492	55.125	2.91508	68.519	21.7063		162.116	1.75343	174.122	59.7529	80.435	0.13699	74.476	7.97492
62.388	0.20475	61.031	0.2153	62.346	0.83386	55.175	2.92315	68.58	21.7194		162.258	1.7549	174.297	59.7955	80.507	0.14299	74.543	7.97999
62.444	0.20431	61.086	0.21833	62.403	0.83308	55.225	2.93322	68.642	21.7367		162.406	1.75716	174.479	59.8368	80.58	0.14038	74.61	7.98283
62.5	0.20405	61.141	0.21608	62.458	0.83365	55.275	2.95034	68.704	21.7618		162.569	1.75912	174.601	59.8581	80.652	0.13543	74.678	7.98808
62.556	0.20433	61.196	0.21194	62.514	0.8407	55.324	2.95016	68.765	21.783		162.718	1.76108	174.753	59.8768	80.725	0.13166	74.745	7.99372
62.612	0.20522	61.251	0.2096	62.57	0.84411	55.374	2.94844	68.827	21.8032		162.859	1.76255	174.935	59.9071	80.797	0.13273	74.812	8.00111
62.668	0.20549	61.305	0.2068	62.627	0.84657	55.423	2.94512	68.889	21.8109		163.001	1.7649	175.095	59.9368	80.87	0.13394	74.879	8.00944
62.725	0.20558	61.36	0.20927	62.683	0.84188	55.473	2.9369	68.951	21.8378		163.156	1.76686	175.24	59.9587	80.942	0.131	74.946	8.01795
62.781	0.2038	61.415	0.20994	62.739	0.83728	55.523	2.93695	69.012	21.8668		163.291	1.76843	175.392	59.9787	81.014	0.12946	75.013	8.03463
62.837	0.20229	61.47	0.21036	62.795	0.83576	55.573	2.94163	69.074	21.8736		163.425	1.76951	175.574	60.0084	81.087	0.12865	75.08	8.04938
62.893	0.20147	61.525	0.20905	62.851	0.83399	55.622	2.94185	69.136	21.8835		163.567	1.77059	175.734	60.0426	81.159	0.12637	75.147	8.05696
62.949	0.20264	61.58	0.21167	62.907	0.83058	55.672	2.95393	69.198	21.8995		163.73	1.77147	175.878	60.0697	81.232	0.12576	75.215	8.05957
63.005	0.20499	61.635	0.2132	62.963	0.83858	55.721	2.96884	69.259	21.921		163.871	1.77216	176.015	60.0884	81.305	0.1301	75.282	8.06571
63.062	0.20679	61.69	0.21496	63.019	0.84861	55.771	2.98564	69.321	21.945		164.02	1.77294	176.198	60.0987	81.377	0.13247	75.348	8.07295
63.118	0.20665	61.745	0.21462	63.076	0.84877	55.821	2.99046	69.383	21.9643		164.161	1.7749	176.357	60.1058	81.449	0.13323	75.415	8.07713
63.174	0.20625	61.8	0.21402	63.132	0.8442	55.87	2.99462	69.444	21.9945		164.331	1.77706	176.502	60.1129	81.522	0.132	75.483	8.08447
63.23	0.20744	61.855	0.21489	63.188	0.84438	55.92	2.99823	69.506	22.0175		164.48	1.77931	176.669	60.1271	81.594	0.13227	75.55	8.08731
63.286	0.20828	61.91	0.21482	63.244	0.85073	55.969	2.99958	69.568	22.0208		164.621	1.78059	176.837	60.1555	81.667	0.13528	75.617	8.09297
63.342	0.20822	61.965	0.21486	63.3	0.85089	56.019	3.00304	69.63	22.0321		164.77	1.78304	177.004	60.1903	81.74	0.13478	75.684	8.09504
63.399	0.20814	62.02	0.21694	63.356	0.84695	56.069	3.00186	69.692	22.0461		164.933	1.7852	177.141	60.2187	81.812	0.13379	75.751	8.0997
63.455	0.20717	62.075	0.21892	63.413	0.85191	56.118	3.00771	69.753	22.0715		165.074	1.78735	177.293	60.2516	81.884	0.13442	75.818	8.10361
63.511	0.2072	62.13	0.21783	63.469	0.85726	56.168	3.01252	69.815	22.0911		165.216	1.78863	177.46	60.2877	81.956	0.13825	75.885	8.10617
63.567	0.20709	62.184	0.21746	63.525	0.85729	56.218	3.0149	69.877	22.1041		165.35	1.79059	177.612	60.3129	82.029	0.13651	75.952	8.11122
63.623	0.20729	62.239	0.21594	63.581	0.85593	56.268	3.02411	69.938	22.1162		165.506	1.79235	177.772	60.32	82.102	0.13438	76.02	8.12408
63.679	0.2067	62.294	0.2123	63.637	0.85432	56.317	3.04007	70	22.1249		165.64	1.79382	177.924	60.3271	82.174	0.139	76.087	8.1401
63.736	0.20691	62.349	0.21112	63.693	0.85888	56.367	3.05318	70.062	22.1286		165.782	1.79431	178.099	60.3432	82.247	0.14434	76.154	8.16513
63.792	0.20825	62.404	0.21675	63.749	0.86179	56.417	3.05269	70.123	22.1563		165.924	1.79559	178.266	60.3703	82.319	0.14225	76.221	8.19159
63.848	0.20963	62.459	0.2188	63.806	0.85724	56.466	3.05771	70.185	22.1794		166.093	1.79686	178.411	60.3987	82.391	0.13715	76.288	8.20616
63.904	0.20942	62.514	0.2201	63.861	0.85724	56.516	3.05752	70.247	22.2163		166.242	1.79843	178.563	60.429	82.464	0.13151	76.355	8.2057
63.96	0.20894	62.569	0.2208	63.917	0.85671	56.566	3.05329	70.308	22.2482		166.384	1.7999	178.745	60.4677	82.536	0.1273	76.422	8.20721
64.016	0.2096	62.624	0.21961	63.974	0.85496	56.616	3.05927	70.37	22.2709		166.532	1.80216	178.905	60.5161	82.609	0.12798	76.489	8.21103
64.072	0.21014	62.679	0.22117	64.03	0.85841	56.665	3.06702	70.432	22.2856		166.702	1.80471	179.042	60.5419	82.682	0.13135	76.557	8.21364
64.129	0.21184	62.734	0.22127	64.085	0.86178	56.714	3.07113	70.494	22.2893		166.844	1.80706	179.209	60.5761	82.754	0.13159	76.623	8.21147
64.185	0.21222	62.789	0.22244	64.142	0.86532	56.764	3.07633	70.556	22.2918		166.985	1.80863	179.369	60.5948	82.826	0.13326	76.69	8.21703
64.241	0.21141	62.844	0.22197	64.198	0.87213	56.814	3.08392	70.617	22.3012		167.12	1.81118	179.529	60.5974	82.898	0.13274	76.757	8.21283
64.297	0.21255	62.899	0.22091	64.254	0.88333	56.864	3.0873	70.679	22.3245		167.275	1.81324	179.681	60.5948	82.971	0.13079	76.824	8.21096
64.353	0.21458	62.954	0.2208	64.31	0.88726	56.913	3.09144	70.741	22.369		167.41	1.8149	179.825	60.5961	83.044	0.13224	76.892	8.22578
64.409	0.21421	63.008	0.22076	64.366	0.88874	56.963	3.08805	70.803	22.3883		167.551	1.81559	180	60.5974	83.116	0.1376	76.959	8.23949
64.465	0.21281	63.063	0.22145	64.422	0.88984	57.012	3.08568	70.864	22.4072		167.7	1.81667	180.152	60.6006	83.188	0.14351	77.026	8.24909
64.521	0.2111	63.118	0.22149	64.478	0.88477	57.062	3.09257	70.926	22.4286		167.87	1.81775	180.297	60.6103	83.261	0.14507	77.093	8.26069
64.578	0.21029	63.173	0.22186	64.535	0.87982	57.112	3.10585	70.988	22.4525		168.011	1.81951	180.449	60.6239	83.333	0.14753	77.16	8.26942
64.634	0.21068	63.228	0.22279	64.591	0.87707	57.161	3.11665	71.049	22.4588		168.153	1.82078	180.624	60.6523	83.406	0.14788	77.226	8.27985
64.69	0.21091	63.283	0.22321	64.647	0.87624	57.211	3.12875	71.111	22.4583		168.294	1.82314	180.791	60.6923	83.478	0.15136	77.294	8.29089
64.746	0.21076	63.338	0.22425	64.703	0.87018	57.261	3.14865	71.173	22.4676		168.464	1.8252	180.935	60.7277	83.551	0.15158	77.361	8.30711
64.802	0.21158	63.393	0.22256	64.759	0.8685	57.31	3.14774	71.235	22.4914		168.613	1.82725	181.08	60.7606	83.623	0.14486	77.428	8.31512
64.859	0.21304	63.448	0.22203	64.815	0.87139	57.36	3.13955	71.296	22.5159		168.754	1.82863	181.262	60.8006	83.696	0.13824	77.495	8.31493
64.915	0.21417	63.503	0.22264	64.871	0.87191	57.41	3.13678	71.358	22.5376		168.896	1.83118	181.445	60.8323	83.768	0.13278	77.562	8.32336
64.971	0.21411	63.558	0.22015	64.927	0.86574	57.459	3.1399	71.42	22.569		169.059	1.83324	181.567	60.8535	83.841	0.12965	77.629	8.33714
65.027	0.2129	63.613	0.21764	64.984	0.86704	57.509	3.14562	71.481	22.5871		169.193	1.83559	181.719	60.8781	83.913	0.1307	77.697	8.3484
65.083	0.21244	63.668	0.21697	65.04	0.87773	57.559	3.14448	71.543	22.596		169.335	1.83686	181.901	60.9084	83.986	0.13415	77.764	8.34887
65.139	0.21296	63.722	0.21875	65.096	0.88314	57.608	3.14004	71.605	22.6028		169.469	1.83824	182.068	60.9406	84.059	0.13678	77.831	8.34718
65.196	0.21312	63.778	0.21918	65.152	0.88191	57.658	3.13824	71.667	22.6317		169.625	1.83902	182.205	60.9665	84.131	0.13605	77.899	8.34164
65.252	0.21361	63.833	0.21999	65.208	0.88492	57.708	3.15311	71.729	22.6366		169.774	1.83971	182.357	60.9884	84.203	0.13829	77.965	8.34384
65.308	0.2133	63.888	0.22074	65.264	0.8915	57.757	3.17573	71.79	22.6466		169.915	1.84039	182.532	61.0123	84.275	0.14137	78.032	8.35014
65.364	0.21309	63.942	0.22012	65.32	0.89263	57.807	3.18963	71.852	22.6715		170.064	1.84186	182.7	61.031	84.347	0.1459	78.1	8.35752
65.42	0.21399	63.997	0.21991	65.376	0.88882	57.857	3.2024	71.913	22.7067		170.234	1.84402	182.844	61.0426	84.42	0.14898	78.167	8.36261
65.476	0.21692	64.052	0.21995	65.432	0.88859	57.906	3.20869	71.975	22.727		170.375	1.84618	182.996	61.0542	84.493	0.14639	78.234	8.37708
65.532	0.21851	64.107	0.21863	65.488	0.89069	57.956	3.19848	72.037	22.7422		170.517	1.84794	183.171	61.0793	84.565	0.14225	78.301	8.38869
65.589	0.21756	64.162	0.21517	65.545	0.89214	58.006	3.18484	72.099	22.7686		170.665	1.85029	183.338	61.1026	84.638	0.14001	78.368	8.40016
65.645	0.21732	64.217	0.21123	65.601	0.89518	58.055	3.18376	72.16	22.7874		170.828	1.85225	183.475	61.12	84.71	0.14203	78.435	8.40624
65.701	0.21702	64.272	0.21477	65.657	0.90213	58.105	3.19712	72.222	22.7994		170.977	1.85422	183.635	61.1342	84.782	0.14225	78.502	8.40668
65.757	0.21725	64.327	0.21756	65.713	0.90905	58.155	3.2104	72.284	22.8206		171.118	1.85529	183.825	61.1568	84.855	0.14136	78.569	8.41367
65.813	0.21782	64.382	0.22016	65.769	0.90908	58.204	3.2177	72.346	22.8394		171.253	1.85755	183.977	61.1897	84.927	0.14079	78.637	8.43934
65.869	0.21756	64.436	0.2268	65.825	0.90487	58.254	3.20921	72.407	22.8511		171.408	1.85951	184.114	61.2142	85	0.14084	78.704	8.46443
65.926	0.2176	64.492	0.23119	65.881	0.89466	58.303	3.2042	72.469	22.8625		171.557	1.86098	184.266	61.2284	85.072	0.14062	78.771	8.47422
65.982	0.21862	64.547	0.23031	65.938	0.88999	58.353	3.21234	72.531	22.863		171.684	1.86186	184.449	61.231	85.145	0.14423	78.838	8.47825
66.038	0.21973	64.602	0.22975	65.994	0.89105	58.403	3.22138	72.592	22.8737		171.819	1.86294	184.601	61.2187	85.217	0.14686	78.904	8.48224
66.094	0.21912	64.657	0.23185	66.05	0.89872	58.453	3.23984	72.654	22.911		171.989	1.86422	184.738	61.2155	85.289	0.14906	78.972	8.48258
66.15	0.21711	64.712	0.23214	66.106	0.90111	58.502	3.25271	72.716	22.9412		172.137	1.86539	184.89	61.2155	85.362	0.14827	79.039	8.49694
66.206	0.2155	64.767	0.23198	66.162	0.90029	58.552	3.25662	72.778	22.9586		172.279	1.86647	185.072	61.2187	85.435	0.14667	79.106	8.50478
66.262	0.21557	64.821	0.22982	66.218	0.90462	58.601	3.24623	72.84	22.9758		172.427	1.86863	185.209	61.2316	85.507	0.14285	79.173	8.50139
66.319	0.21644	64.876	0.22802	66.274	0.90857	58.651	3.2434	72.901	23.0047		172.59	1.87098	185.361	61.2329	85.58	0.13837	79.24	8.51002
66.375	0.21862	64.931	0.2264	66.33	0.90746	58.701	3.25621	72.963	23.0336		172.739	1.87343	185.506	61.231	85.652	0.14065	79.307	8.51933
66.431	0.21929	64.986	0.22629	66.387	0.90629	58.751	3.267	73.025	23.0444		172.88	1.8751	185.681	61.2213	85.724	0.1427	79.374	8.52608
66.487	0.21876	65.041	0.22378	66.443	0.90954	58.801	3.27871	73.086	23.0632		173.029	1.87735	185.848	61.2155	85.797	0.14293	79.441	8.53185
66.543	0.21908	65.096	0.22263	66.499	0.91302	58.85	3.28131	73.148	23.0946		173.192	1.87951	185.992	61.2155	85.87	0.1475	79.509	8.5408
66.599	0.21976	65.151	0.22164	66.555	0.916	58.899	3.28249	73.21	23.1107		173.326	1.88167	186.144	61.2213	85.942	0.15012	79.576	8.54981
66.656	0.22126	65.206	0.22261	66.611	0.91762	58.949	3.28686	73.272	23.1281		173.468	1.88294	186.327	61.2458	86.014	0.15197	79.643	8.56262
66.712	0.22125	65.261	0.22518	66.667	0.918	58.999	3.28826	73.334	23.1499		173.602	1.8849	186.494	61.2871	86.087	0.15044	79.71	8.56506
66.768	0.22024	65.316	0.2316	66.723	0.91209	59.049	3.28459	73.395	23.1562		173.758	1.88637	186.631	61.3232	86.159	0.15183	79.777	8.564
66.824	0.22043	65.371	0.2362	66.779	0.91305	59.098	3.29559	73.457	23.172		173.9	1.88755	186.798	61.3568	86.231	0.15374	79.844	8.56489
66.88	0.22013	65.426	0.23992	66.835	0.91639	59.148	3.29705	73.519	23.1789		174.041	1.88833	186.958	61.3858	86.304	0.15258	79.912	8.57147
66.936	0.21978	65.48	0.2392	66.891	0.91109	59.197	3.30229	73.581	23.1991		174.19	1.88941	187.125	61.4058	86.377	0.1502	79.978	8.58497
66.992	0.2178	65.535	0.23878	66.948	0.91149	59.247	3.30678	73.642	23.2109		174.352	1.89059	187.285	61.4155	86.449	0.14778	80.045	8.59277
67.049	0.2158	65.59	0.23786	67.004	0.91567	59.297	3.31391	73.704	23.2199		174.501	1.89255	187.422	61.4258	86.521	0.14878	80.113	8.6057
67.105	0.21688	65.645	0.2361	67.06	0.9146	59.347	3.32648	73.765	23.2353		174.643	1.89402	187.597	61.4426	86.593	0.15023	80.179	8.61778
67.161	0.21998	65.7	0.23259	67.116	0.91415	59.396	3.33996	73.827	23.2536		174.784	1.89667	187.764	61.4516	86.666	0.15031	80.246	8.62302
67.217	0.22192	65.755	0.22845	67.172	0.91818	59.446	3.35399	73.889	23.2761		174.954	1.89941	187.901	61.4574	86.739	0.15025	80.314	8.62854
67.273	0.22083	65.81	0.22525	67.228	0.92069	59.496	3.3565	73.951	23.3107		175.103	1.90147	188.053	61.4632	86.811	0.14697	80.381	8.63625
67.329	0.21959	65.865	0.22291	67.284	0.92897	59.545	3.35274	74.013	23.3396		175.244	1.90275	188.236	61.46	86.884	0.14515	80.448	8.64028
67.385	0.21999	65.92	0.22589	67.34	0.93822	59.595	3.35975	74.075	23.3688		175.379	1.9049	188.395	61.4574	86.957	0.14374	80.515	8.64024
67.441	0.21965	65.975	0.2323	67.396	0.94689	59.645	3.37364	74.136	23.3824		175.541	1.90686	188.532	61.4561	87.029	0.14004	80.582	8.64603
67.497	0.21906	66.03	0.23398	67.452	0.94894	59.694	3.38473	74.198	23.392		175.676	1.90863	188.692	61.4529	87.101	0.13575	80.649	8.65212
67.553	0.21826	66.085	0.23416	67.509	0.94705	59.744	3.39477	74.259	23.4015		175.81	1.90971	188.867	61.449	87.174	0.13449	80.716	8.66046
67.61	0.21883	66.14	0.23502	67.565	0.94519	59.793	3.39561	74.321	23.4044		175.952	1.91098	189.049	61.4516	87.246	0.1369	80.783	8.66939
67.666	0.21983	66.195	0.23213	67.621	0.94151	59.843	3.39332	74.383	23.4034		176.122	1.91206	189.171	61.4516	87.319	0.13869	80.851	8.67373
67.722	0.22162	66.249	0.22956	67.677	0.94466	59.893	3.40109	74.445	23.4118		176.263	1.91314	189.323	61.4555	87.392	0.14315	80.918	8.67403
67.779	0.22197	66.305	0.22801	67.733	0.94698	59.942	3.40153	74.506	23.4421		176.405	1.91422	189.498	61.4555	87.464	0.14809	80.985	8.67998
67.835	0.22217	66.36	0.23025	67.79	0.94911	59.992	3.39968	74.568	23.4791		176.553	1.91618	189.665	61.4529	87.536	0.15074	81.052	8.69307
67.891	0.22262	66.414	0.2297	67.846	0.94423	60.042	3.40967	74.629	23.5278		176.716	1.91843	189.81	61.449	87.608	0.14916	81.119	8.70624
67.947	0.22255	66.469	0.22914	67.902	0.93844	60.092	3.42534	74.691	23.5579		176.865	1.92098	189.962	61.4445	87.681	0.14203	81.186	8.70707
68.003	0.22325	66.524	0.22797	67.958	0.93816	60.141	3.43806	74.753	23.5617		177.006	1.92225	190.137	61.4432	87.754	0.13959	81.253	8.71615
68.059	0.22431	66.579	0.22912	68.014	0.94008	60.191	3.43795	74.815	23.564		177.155	1.92471	190.319	61.4387	87.826	0.1377	81.32	8.72359
68.115	0.22347	66.634	0.23258	68.07	0.94572	60.24	3.43395	74.877	23.5614		177.318	1.92725	190.441	61.4355	87.899	0.14128	81.388	8.7396
68.172	0.22315	66.689	0.23387	68.127	0.94958	60.29	3.43528	74.938	23.5712		177.452	1.92941	190.593	61.4374	87.971	0.14269	81.454	8.75571
68.228	0.22403	66.744	0.23656	68.182	0.95408	60.34	3.45254	75	23.5902		177.587	1.93059	190.776	61.4329	88.043	0.13991	81.521	8.76532
68.284	0.22475	66.799	0.23932	68.238	0.96573	60.39	3.4709	75.061	23.6071		177.721	1.93275	190.943	61.4258	88.116	0.13982	81.588	8.76167
68.34	0.22494	66.854	0.24077	68.294	0.96883	60.439	3.47075	75.123	23.6264		177.884	1.93402	191.08	61.4226	88.188	0.14104	81.655	8.76102
68.396	0.22385	66.908	0.24036	68.35	0.9672	60.488	3.45874	75.185	23.6442		178.025	1.9349	191.232	61.4161	88.261	0.13902	81.723	8.76223
68.452	0.22283	66.963	0.23629	68.407	0.96432	60.538	3.44806	75.247	23.6679		178.167	1.93549	191.407	61.4013	88.333	0.13885	81.79	8.77108
68.509	0.22368	67.018	0.23616	68.463	0.96111	60.588	3.44952	75.308	23.6963		178.309	1.93667	191.574	61.3845	88.406	0.13972	81.857	8.78696
68.565	0.22388	67.073	0.23746	68.519	0.96107	60.638	3.45271	75.37	23.6988		178.478	1.93853	191.726	61.3658	88.478	0.1386	81.924	8.79917
68.621	0.22397	67.128	0.23943	68.575	0.96312	60.688	3.45824	75.432	23.7134		178.627	1.94059	191.863	61.3542	88.55	0.1395	81.991	8.81224
68.677	0.22302	67.184	0.24133	68.631	0.96671	60.737	3.46936	75.494	23.7297		178.769	1.94206	192.053	61.3413	88.623	0.13887	82.058	8.81692
68.733	0.22302	67.238	0.24048	68.687	0.96961	60.787	3.48358	75.556	23.7594		178.917	1.94471	192.205	61.3316	88.696	0.14101	82.126	8.82353
68.789	0.22438	67.293	0.24181	68.743	0.97181	60.836	3.49941	75.617	23.7732		179.08	1.94725	192.357	61.3213	88.768	0.1448	82.192	8.8312
68.845	0.22609	67.348	0.23848	68.799	0.97474	60.886	3.51159	75.679	23.7924		179.229	1.94971	192.494	61.3071	88.84	0.14677	82.259	8.82739
68.902	0.2274	67.403	0.23785	68.856	0.97212	60.936	3.51107	75.74	23.8115		179.363	1.95118	192.669	61.2871	88.913	0.14977	82.327	8.81879
68.958	0.22706	67.458	0.24133	68.912	0.96719	60.986	3.50002	75.802	23.8234		179.512	1.95363	192.837	61.2671	88.985	0.15037	82.393	8.8223
69.014	0.22656	67.513	0.244	68.968	0.96652	61.035	3.49444	75.864	23.8257		179.667	1.95559	192.966	61.2445	89.058	0.14903	82.461	8.83261
69.07	0.22672	67.568	0.24057	69.024	0.96671	61.085	3.504	75.926	23.8423		179.802	1.95725	193.118	61.2168	89.13	0.14747	82.528	8.85321
69.126	0.22752	67.623	0.2358	69.08	0.96986	61.134	3.50546	75.988	23.8655		179.936	1.95833	193.3	61.1658	89.203	0.14697	82.595	8.86734
69.183	0.22782	67.678	0.23746	69.136	0.97306	61.184	3.50911	76.049	23.894		180.078	1.95971	193.468	61.1168	89.275	0.14839	82.662	8.88139
69.239	0.22768	67.733	0.24048	69.192	0.97846	61.234	3.51429	76.111	23.909		180.241	1.96078	193.605	61.0871	89.348	0.14704	82.729	8.90018
69.295	0.22676	67.788	0.2424	69.249	0.98059	61.283	3.52447	76.173	23.9157		180.389	1.96157	193.757	61.0658	89.42	0.14449	82.796	8.91982
69.351	0.22637	67.843	0.24556	69.304	0.98093	61.333	3.5355	76.234	23.9338		180.531	1.96225	193.939	61.0439	89.493	0.14033	82.863	8.93501
69.407	0.22576	67.898	0.2459	69.361	0.98004	61.383	3.53503	76.296	23.962		180.679	1.96402	194.106	61.0181	89.565	0.1395	82.93	8.94276
69.463	0.22609	67.952	0.24698	69.417	0.98427	61.432	3.53857	76.358	23.9955		180.842	1.96657	194.251	60.9923	89.638	0.13969	82.998	8.94358
69.519	0.22683	68.007	0.24957	69.473	0.98483	61.482	3.55302	76.419	24.0144		180.991	1.96922	194.403	60.971	89.711	0.1421	83.065	8.94319
69.576	0.22705	68.062	0.24875	69.529	0.98844	61.531	3.55911	76.481	24.0373		181.132	1.97059	194.578	60.9497	89.783	0.14725	83.131	8.94313
69.632	0.22653	68.117	0.24993	69.585	0.99318	61.581	3.56654	76.543	24.0552		181.281	1.97333	194.745	60.9206	89.855	0.15421	83.199	8.9369
69.688	0.22711	68.172	0.25198	69.641	0.99777	61.631	3.57393	76.604	24.0582		181.444	1.97559	194.882	60.8884	89.927	0.15943	83.266	8.92901
69.744	0.2292	68.227	0.25272	69.697	0.99969	61.681	3.57909	76.666	24.0725		181.578	1.97775	195.034	60.8484	90	0.16336	83.333	8.93882
69.8	0.22925	68.282	0.25209	69.753	1.00446	61.73	3.58442	76.728	24.1063		181.72	1.97902	195.217	60.789	90.073	0.1596	83.4	8.94122
69.856	0.22792	68.337	0.25008	69.809	1.00391	61.78	3.58872	76.79	24.1483		181.854	1.98098	195.376	60.7336	90.145	0.15065	83.467	8.94041
69.912	0.22754	68.392	0.24892	69.865	0.99568	61.83	3.59604	76.852	24.1621		182.017	1.98206	195.521	60.691	90.217	0.1419	83.534	8.94217
69.968	0.22878	68.447	0.24839	69.922	0.98889	61.879	3.61232	76.913	24.1558		182.159	1.98314	195.665	60.6406	90.29	0.13965	83.601	8.95027
70.025	0.22972	68.502	0.24782	69.978	0.98647	61.929	3.62103	76.975	24.163		182.3	1.98363	195.84	60.5974	90.362	0.14361	83.668	8.96707
70.081	0.2294	68.557	0.24706	70.034	0.98939	61.979	3.6225	77.037	24.1888		182.449	1.98529	196	60.5252	90.435	0.14621	83.735	8.98138
70.137	0.22896	68.611	0.24414	70.09	0.99242	62.028	3.62483	77.099	24.2224		182.611	1.98765	196.144	60.4619	90.507	0.14432	83.803	8.99747
70.193	0.22915	68.666	0.24161	70.146	0.99583	62.078	3.62518	77.161	24.2415		182.76	1.98971	196.312	60.3948	90.58	0.14279	83.87	9.01735
70.249	0.22932	68.721	0.23881	70.202	0.99935	62.127	3.61871	77.222	24.2625		182.902	1.99157	196.471	60.3135	90.653	0.14355	83.937	9.02611
70.306	0.22959	68.776	0.2381	70.259	1.0028	62.177	3.6034	77.284	24.282		183.05	1.99402	196.646	60.2432	90.725	0.14511	84.004	9.02809
70.362	0.22893	68.831	0.24228	70.315	1.00204	62.227	3.60021	77.346	24.2766		183.213	1.99657	196.776	60.1884	90.797	0.1439	84.071	9.02169
70.418	0.2282	68.886	0.24577	70.37	1.00206	62.277	3.61614	77.407	24.285		183.355	1.99873	196.928	60.1355	90.869	0.14028	84.138	9.02177
70.473	0.22968	68.941	0.25122	70.427	1.00004	62.326	3.64566	77.469	24.2902		183.496	1.9999	197.11	60.0645	90.942	0.13693	84.205	9.02061
70.53	0.23119	68.996	0.25297	70.483	1.00081	62.376	3.65686	77.531	24.2968		183.631	2.00225	197.278	59.9916	91.015	0.13597	84.272	9.02784
70.586	0.23167	69.051	0.25545	70.539	1.00362	62.425	3.6598	77.593	24.3163		183.786	2.00402	197.414	59.9355	91.087	0.14086	84.339	9.03687
70.642	0.23129	69.106	0.2542	70.595	1.00285	62.475	3.66978	77.654	24.3361		183.921	2.0051	197.582	59.8755	91.16	0.14509	84.406	9.05558
70.698	0.23086	69.161	0.25356	70.651	1.00732	62.525	3.6749	77.716	24.3572		184.062	2.00569	197.741	59.7942	91.232	0.14589	84.473	9.06885
70.754	0.23081	69.216	0.24938	70.707	1.00808	62.575	3.67081	77.777	24.3709		184.204	2.00637	197.909	59.7064	91.304	0.151	84.54	9.08106
70.811	0.23093	69.271	0.24687	70.764	1.00529	62.624	3.67653	77.839	24.3901		184.374	2.00765	198.053	59.6213	91.377	0.15449	84.607	9.08118
70.867	0.22972	69.326	0.24702	70.82	1.0053	62.674	3.67905	77.901	24.4078		184.522	2.00922	198.205	59.5335	91.449	0.15918	84.675	9.09427
70.923	0.22939	69.38	0.24751	70.876	1.00627	62.724	3.68443	77.963	24.4298		184.664	2.01029	198.38	59.4226	91.522	0.16018	84.742	9.10685
70.98	0.23021	69.436	0.24751	70.932	1.00619	62.773	3.70112	78.025	24.4477		184.805	2.01275	198.54	59.3039	91.595	0.15846	84.809	9.12154
71.036	0.23212	69.491	0.2488	70.988	1.00851	62.823	3.71133	78.086	24.4665		184.975	2.01529	198.684	59.2052	91.667	0.15591	84.876	9.13548
71.092	0.23391	69.546	0.25074	71.044	1.01839	62.873	3.7215	78.148	24.4906		185.124	2.01765	198.837	59.1019	91.739	0.1546	84.943	9.13762
71.148	0.23414	69.6	0.25037	71.1	1.02678	62.922	3.72714	78.209	24.5311		185.265	2.01922	199.011	58.9632	91.811	0.15554	85.01	9.15412
71.204	0.23364	69.655	0.2468	71.156	1.03027	62.972	3.73248	78.271	24.5622		185.414	2.02157	199.179	58.8232	91.884	0.15614	85.078	9.16167
71.26	0.23437	69.71	0.24788	71.212	1.03064	63.022	3.73072	78.333	24.5742		185.577	2.02373	199.323	58.7032	91.956	0.15675	85.145	9.1672
71.316	0.23504	69.765	0.2488	71.268	1.02759	63.071	3.73212	78.395	24.5902		185.711	2.02578	199.468	58.5845	92.029	0.15557	85.212	9.17475
71.373	0.23436	69.82	0.24727	71.325	1.02781	63.121	3.73065	78.457	24.5993		185.846	2.02726	199.658	58.4439	92.101	0.15248	85.279	9.18025
71.429	0.23295	69.875	0.24666	71.381	1.03429	63.171	3.72426	78.518	24.6146		185.987	2.02902	199.818	58.3013	92.174	0.14991	85.346	9.17713
71.485	0.23093	69.93	0.24438	71.437	1.03705	63.22	3.7206	78.58	24.6238		186.143	2.03069	199.954	58.1781	92.246	0.1477	85.413	9.17633
71.541	0.23001	69.985	0.24456	71.493	1.03301	63.27	3.7245	78.642	24.6194		186.285	2.03157	200.099	58.0439	92.318	0.1468	85.48	9.18819
71.597	0.23094	70.039	0.24343	71.549	1.02733	63.319	3.73867	78.704	24.6227		186.426	2.03186	200.274	57.8645	92.391	0.15146	85.547	9.20303
71.653	0.23267	70.094	0.24098	71.605	1.02869	63.369	3.74841	78.765	24.6442		186.575	2.03333	200.441	57.6671	92.464	0.15345	85.614	9.21951
71.71	0.23353	70.149	0.2396	71.661	1.03308	63.419	3.75393	78.827	24.6564		186.737	2.03529	200.586	57.5387	92.536	0.15602	85.681	9.22951
71.765	0.23304	70.204	0.2393	71.717	1.03457	63.468	3.765	78.889	24.6657		186.886	2.03745	200.738	57.32	92.609	0.15726	85.748	9.22807
71.822	0.23348	70.259	0.24339	71.774	1.03623	63.518	3.78357	78.951	24.6846		187.028	2.03882	200.913	57.1129	92.68	0.15774	85.815	9.22227
71.878	0.23527	70.314	0.24832	71.83	1.03651	63.568	3.78527	79.012	24.7088		187.176	2.04137	201.065	56.9064	92.753	0.15637	85.882	9.21958
71.934	0.23658	70.37	0.25235	71.886	1.04469	63.617	3.78607	79.075	24.7305		187.339	2.04353	201.217	56.7736	92.826	0.15675	85.95	9.22365
71.99	0.23608	70.424	0.25717	71.942	1.04784	63.667	3.79239	79.136	24.7653		187.488	2.04598	201.369	56.5264	92.898	0.15495	86.017	9.23592
72.046	0.23476	70.479	0.26031	71.998	1.05311	63.716	3.80997	79.198	24.7964		187.629	2.04745	201.551	56.249	92.971	0.1548	86.084	9.24694
72.103	0.23414	70.534	0.26155	72.054	1.05754	63.766	3.81847	79.259	24.8177		187.771	2.0498	201.711	55.9645	93.043	0.15569	86.151	9.25068
72.159	0.23475	70.59	0.26174	72.11	1.05863	63.816	3.8156	79.321	24.8191		187.933	2.05206	201.856	55.7297	93.116	0.15965	86.218	9.24942
72.215	0.23665	70.645	0.2604	72.167	1.05437	63.866	3.81419	79.382	24.8328		188.068	2.05402	202.008	55.4361	93.188	0.16308	86.285	9.25269
72.271	0.2376	70.699	0.25661	72.223	1.05593	63.916	3.81787	79.444	24.8669		188.202	2.0549	202.183	55.189	93.26	0.16526	86.352	9.25809
72.327	0.23779	70.754	0.25004	72.278	1.05554	63.965	3.8173	79.506	24.8879		188.337	2.05618	202.35	54.8574	93.333	0.16424	86.419	9.26576
72.383	0.23721	70.809	0.24754	72.335	1.05288	64.015	3.81128	79.568	24.9001		188.5	2.05686	202.479	54.6471	93.406	0.16474	86.487	9.27446
72.44	0.23713	70.864	0.24958	72.391	1.05276	64.064	3.80825	79.63	24.9132		188.641	2.05784	202.631	54.2768	93.478	0.16005	86.554	9.28229
72.496	0.2378	70.919	0.25096	72.447	1.05805	64.114	3.82028	79.691	24.9348		188.783	2.05814	202.806	53.8748	93.551	0.1556	86.621	9.28721
72.552	0.23851	70.974	0.24988	72.503	1.06112	64.164	3.83098	79.753	24.9461		188.931	2.0598	202.966	53.4587	93.623	0.15372	86.688	9.2968
72.608	0.23908	71.029	0.25236	72.559	1.06361	64.214	3.84046	79.814	24.966		189.094	2.06176	203.11	53.1097	93.695	0.15244	86.755	9.31026
72.664	0.23884	71.084	0.25465	72.615	1.06381	64.263	3.84981	79.877	24.9784		189.243	2.06422	203.262	52.7593	93.768	0.15474	86.822	9.31559
72.72	0.23813	71.138	0.25451	72.671	1.06974	64.313	3.86167	79.938	24.9864		189.384	2.06588	203.437	52.3213	93.841	0.15377	86.89	9.3251
72.777	0.23782	71.193	0.25296	72.728	1.06934	64.362	3.8768	80	25.0024		189.526	2.06833	203.612	51.8839	93.913	0.15825	86.956	9.34609
72.833	0.23806	71.249	0.2558	72.784	1.0658	64.412	3.88441	80.062	25.0259		189.696	2.07069	203.741	51.5297	93.986	0.16071	87.023	9.36102
72.889	0.23747	71.303	0.25653	72.84	1.06444	64.462	3.88451	80.123	25.043		189.844	2.07284	203.894	51.1658	94.058	0.16265	87.09	9.37446
72.945	0.23762	71.358	0.25761	72.896	1.06397	64.512	3.88747	80.185	25.0495		189.986	2.07402	204.076	50.7013	94.13	0.16132	87.157	9.37868
73.001	0.23802	71.413	0.25848	72.952	1.06656	64.561	3.882	80.247	25.0726		190.127	2.07637	204.243	50.2381	94.203	0.16091	87.225	9.3769
73.057	0.23896	71.468	0.25653	73.008	1.07015	64.611	3.87538	80.309	25.0903		190.29	2.07873	204.38	49.8729	94.275	0.16002	87.292	9.3765
73.113	0.23852	71.523	0.25217	73.064	1.07086	64.66	3.89103	80.371	25.1124		190.425	2.08069	204.532	49.4974	94.348	0.15731	87.359	9.36719
73.17	0.2378	71.578	0.24793	73.12	1.07325	64.71	3.90981	80.432	25.1455		190.566	2.08196	204.715	49.0077	94.42	0.15066	87.426	9.36022
73.226	0.23858	71.633	0.24826	73.176	1.07826	64.76	3.91761	80.494	25.1711		190.701	2.08333	204.875	48.4961	94.492	0.14602	87.493	9.36843
73.282	0.23978	71.688	0.24651	73.233	1.07909	64.81	3.91133	80.556	25.1884		190.863	2.08422	205.019	48.0716	94.565	0.14668	87.56	9.3719
73.338	0.2403	71.743	0.24461	73.289	1.07715	64.859	3.91383	80.617	25.2015		191.005	2.0848	205.164	47.6419	94.637	0.15081	87.627	9.37799
73.394	0.23989	71.798	0.2446	73.344	1.07479	64.909	3.92083	80.679	25.2205		191.147	2.08529	205.338	47.089	94.71	0.15296	87.694	9.38498
73.45	0.23796	71.853	0.24726	73.401	1.0711	64.958	3.92588	80.741	25.2491		191.295	2.08676	205.513	46.5181	94.783	0.15281	87.762	9.40815
73.507	0.23716	71.908	0.24882	73.457	1.06631	65.008	3.93604	80.803	25.2732		191.465	2.08892	205.65	46.0465	94.855	0.15551	87.829	9.43412
73.563	0.23781	71.963	0.25068	73.513	1.0612	65.058	3.94621	80.864	25.2796		191.607	2.09137	205.795	45.5645	94.928	0.15583	87.895	9.45389
73.619	0.23937	72.018	0.25016	73.569	1.06139	65.108	3.94817	80.926	25.2779		191.748	2.09294	205.977	44.9368	95	0.15432	87.962	9.46224
73.675	0.24	72.073	0.25327	73.625	1.06883	65.157	3.946	80.988	25.2813		191.89	2.09549	206.137	44.2884	95.072	0.15489	88.03	9.45951
73.731	0.24023	72.128	0.2557	73.681	1.0777	65.207	3.95263	81.049	25.2808		192.052	2.09794	206.281	43.7484	95.145	0.15651	88.097	9.45656
73.787	0.24186	72.182	0.2572	73.738	1.08605	65.257	3.9699	81.111	25.2822		192.201	2.1	206.433	43.1961	95.218	0.15787	88.164	9.45609
73.844	0.2422	72.237	0.25678	73.794	1.09134	65.306	3.98209	81.173	25.2889		192.335	2.10098	206.608	42.4994	95.29	0.16083	88.231	9.45577
73.9	0.24171	72.292	0.25837	73.85	1.09774	65.356	3.98658	81.235	25.3207		192.477	2.10314	206.776	41.8	95.363	0.16104	88.298	9.46318
73.956	0.24086	72.347	0.26017	73.907	1.10371	65.406	3.9894	81.296	25.3481		192.633	2.1051	206.913	41.2381	95.435	0.15849	88.365	9.47547
74.012	0.23964	72.403	0.2657	73.962	1.10595	65.455	4.00547	81.358	25.3709		192.767	2.10657	207.08	40.6677	95.507	0.16052	88.432	9.48083
74.068	0.23991	72.457	0.26536	74.018	1.10871	65.505	4.0231	81.42	25.4073		192.909	2.10725	207.262	39.9484	95.579	0.16505	88.499	9.48819
74.124	0.24068	72.512	0.26179	74.075	1.11833	65.554	4.02928	81.482	25.4383		193.05	2.10814	207.399	39.22	95.652	0.16626	88.567	9.48942
74.18	0.24198	72.567	0.25734	74.131	1.12357	65.604	4.02326	81.544	25.4599		193.22	2.10941	207.551	38.6284	95.725	0.16527	88.634	9.49449
74.236	0.2416	72.622	0.25328	74.187	1.12078	65.654	4.02072	81.605	25.4803		193.369	2.11098	207.696	38.0187	95.797	0.16695	88.701	9.49831
74.293	0.24188	72.677	0.25352	74.243	1.11396	65.703	4.02433	81.667	25.4874		193.51	2.11206	207.878	37.2155	95.87	0.16762	88.768	9.50495
74.349	0.24264	72.732	0.25461	74.299	1.11388	65.753	4.02588	81.728	25.4943		193.659	2.1148	208.038	36.38	95.942	0.17035	88.834	9.52016
74.405	0.24492	72.787	0.25741	74.355	1.11754	65.803	4.0225	81.79	25.5064		193.836	2.11765	208.183	35.6839	96.014	0.16676	88.902	9.53455
74.461	0.24583	72.842	0.25783	74.411	1.11593	65.853	4.02168	81.852	25.504		193.97	2.1201	208.335	34.9626	96.087	0.16305	88.969	9.54943
74.517	0.24572	72.896	0.25919	74.467	1.10945	65.902	4.02742	81.914	25.5155		194.112	2.12137	208.525	34.02	96.16	0.15965	89.036	9.55708
74.573	0.24386	72.951	0.26192	74.523	1.10164	65.952	4.03776	81.976	25.5371		194.253	2.12392	208.677	33.0136	96.232	0.15685	89.103	9.5663
74.63	0.24201	73.006	0.2651	74.58	1.09963	66.001	4.03851	82.037	25.5695		194.409	2.12618	208.821	32.3645	96.304	0.15959	89.17	9.57846
74.686	0.24132	73.062	0.27031	74.636	1.10522	66.051	4.05091	82.099	25.5907		194.544	2.12804	208.981	31.1271	96.377	0.15893	89.237	9.58726
74.741	0.24186	73.116	0.27034	74.692	1.10601	66.101	4.06331	82.161	25.6057		194.685	2.12873	209.148	27.16	96.449	0.15777	89.304	9.59509
74.798	0.24132	73.171	0.26514	74.748	1.11047	66.15	4.06706	82.222	25.6224		194.827	2.12961	209.3	16.3006	96.522	0.16273	89.371	9.60176
74.854	0.24024	73.226	0.26029	74.804	1.11376	66.2	4.06885	82.284	25.6312		194.989	2.13069	209.437	7.86903	96.594	0.16862	89.439	9.60841
74.91	0.24074	73.281	0.26024	74.86	1.11491	66.25	4.07184	82.346	25.6426		195.138	2.13226	209.589	-1.54323	96.667	0.16873	89.506	9.61046
74.966	0.24284	73.336	0.26086	74.916	1.11184	66.299	4.08169	82.407	25.6547		195.28	2.13333	209.764	-1.78065	96.739	0.16776	89.573	9.61491
75.023	0.24525	73.391	0.2614	74.973	1.11743	66.349	4.09114	82.469	25.6699		195.421	2.13569	209.947	-1.79484	96.812	0.17113	89.64	9.61668
75.079	0.24507	73.446	0.26265	75.029	1.12479	66.399	4.08931	82.531	25.6949		195.591	2.13804	210.084	-1.78774	96.884	0.17311	89.707	9.61586
75.135	0.24491	73.501	0.26369	75.085	1.1262	66.448	4.09599	82.592	25.7177		195.74	2.14029	210.228	-1.79613	96.956	0.17315	89.774	9.60942
75.191	0.24624	73.556	0.26459	75.141	1.12747	66.498	4.10723	82.654	25.7466		195.881	2.14176	210.403	-1.79355	97.029	0.17313	89.841	9.61239
75.247	0.24779	73.61	0.26431	75.197	1.12743	66.548	4.11391	82.716	25.7795		196.023	2.1448	210.563	-1.79935	97.102	0.1678	89.909	9.63166
75.303	0.24754	73.665	0.26818	75.253	1.126	66.597	4.11267	82.778	25.7934		196.185	2.14696	210.707	-1.79806	97.174	0.16383	89.975	9.65738
75.36	0.24477	73.72	0.26942	75.309	1.12713	66.647	4.10872	82.839	25.7835		196.32	2.14922	210.875	-1.79806	97.247	0.1676	90.042	9.66892
75.415	0.2434	73.775	0.26994	75.365	1.13307	66.697	4.11147	82.901	25.7984		196.454	2.15029	211.034	-1.79484	97.319	0.17166	90.109	9.67222
75.472	0.24386	73.83	0.26767	75.422	1.13862	66.747	4.12186	82.963	25.8271		196.589	2.15176	211.202	-1.79806	97.391	0.17292	90.176	9.67273
75.528	0.24448	73.885	0.26647	75.478	1.14184	66.796	4.13289	83.025	25.8307		196.752	2.15284	211.346	-1.79613	97.464	0.1688	90.244	9.68645
75.584	0.24494	73.94	0.26768	75.534	1.13796	66.846	4.14668	83.086	25.8417		196.907	2.15333	211.498	-1.79806	97.536	0.16518	90.311	9.70583
75.64	0.24451	73.995	0.27071	75.589	1.13318	66.895	4.15501	83.148	25.8435		197.042	2.15392	211.681	-1.79935	97.609	0.16369	90.378	9.72217
75.696	0.24437	74.05	0.27373	75.646	1.13372	66.945	4.16865	83.21	25.8575		197.183	2.15549	211.848	-1.79806	97.681	0.16608	90.445	9.72536
75.753	0.24593	74.105	0.27275	75.702	1.13731	66.995	4.17708	83.272	25.8723		197.353	2.15765	211.985	-1.79613	97.754	0.16872	90.512	9.72211
75.809	0.24744	74.16	0.27011	75.758	1.14136	67.045	4.1796	83.333	25.9006		197.495	2.1598	212.137	-1.79806	97.826	0.17036	90.579	9.7225
75.865	0.2478	74.215	0.27167	75.814	1.13719	67.094	4.18611	83.395	25.937		197.636	2.16137	212.312	-1.79935	97.898	0.16984	90.646	9.71907
75.921	0.24797	74.27	0.28009	75.87	1.13213	67.144	4.18739	83.457	25.9721		197.785	2.16392	212.479	-1.79806	97.971	0.16922	90.713	9.72878
75.977	0.24789	74.324	0.28382	75.926	1.13348	67.193	4.18974	83.519	25.9811		197.955	2.16637	212.624	-1.79806	98.044	0.16644	90.781	9.74018
76.033	0.24843	74.379	0.2826	75.983	1.14225	67.243	4.19317	83.58	25.9789		198.096	2.16873	212.776	-1.79935	98.116	0.16587	90.848	9.74373
76.089	0.24742	74.435	0.27744	76.039	1.14794	67.292	4.2083	83.642	25.9939		198.238	2.1702	212.951	-1.79806	98.188	0.16399	90.914	9.75694
76.146	0.24663	74.49	0.27167	76.095	1.14878	67.342	4.21966	83.704	26.0112		198.379	2.17245	213.118	-1.79613	98.261	0.16156	90.981	9.76365
76.202	0.24623	74.545	0.26799	76.151	1.15071	67.392	4.21621	83.765	26.0358		198.535	2.1748	213.255	-1.79806	98.333	0.16298	91.049	9.76742
76.258	0.24586	74.599	0.26723	76.207	1.14962	67.442	4.20458	83.827	26.0578		198.669	2.17657	213.407	-1.79935	98.406	0.16658	91.116	9.77581
76.314	0.2462	74.654	0.26842	76.263	1.14809	67.491	4.2073	83.889	26.0786		198.811	2.17725	213.582	-1.79613	98.479	0.1695	91.183	9.7755
76.37	0.24753	74.709	0.26729	76.319	1.1502	67.541	4.2056	83.951	26.1015		198.946	2.17833	213.741	-1.79613	98.551	0.16714	91.25	9.77996
76.427	0.24884	74.764	0.26753	76.375	1.15406	67.59	4.21822	84.012	26.12		199.115	2.17892	213.886	-1.79806	98.624	0.16575	91.317	9.78391
76.483	0.24812	74.819	0.26733	76.432	1.15487	67.64	4.23339	84.074	26.1335		199.264	2.18	214.038	-1.79806	98.696	0.1669	91.384	9.79456
76.539	0.2468	74.874	0.26902	76.488	1.15298	67.69	4.24851	84.136	26.1549		199.406	2.18108	214.213	-1.79613	98.768	0.1663	91.451	9.80816
76.595	0.24666	74.929	0.26749	76.544	1.15804	67.74	4.25729	84.197	26.176		199.547	2.18324	214.38	-1.80065	98.841	0.16529	91.518	9.8118
76.651	0.2485	74.984	0.26548	76.6	1.1704	67.789	4.26372	84.259	26.2053		199.717	2.18569	214.517	-1.80065	98.913	0.16926	91.586	9.81816
76.707	0.25059	75.039	0.26507	76.656	1.17814	67.839	4.26767	84.321	26.2381		199.873	2.18833	214.677	-1.79613	98.985	0.17011	91.653	9.8255
76.763	0.25072	75.094	0.2696	76.712	1.18278	67.888	4.27077	84.383	26.2455		200.007	2.1898	214.859	-1.79484	99.058	0.17016	91.72	9.83763
76.82	0.25067	75.149	0.2699	76.768	1.1815	67.938	4.27093	84.444	26.2362		200.156	2.19226	215.004	-1.79613	99.13	0.17137	91.787	9.84262
76.875	0.2498	75.204	0.27118	76.825	1.18082	67.988	4.27363	84.506	26.2452		200.318	2.1948	215.156	-1.79613	99.203	0.17477	91.854	9.85477
76.932	0.25083	75.259	0.27198	76.881	1.18039	68.038	4.28351	84.568	26.2491		200.46	2.19725	215.308	-1.79613	99.275	0.17508	91.921	9.85905
76.988	0.25023	75.314	0.27479	76.936	1.17305	68.087	4.30044	84.63	26.2639		200.595	2.19873	215.483	-1.79613	99.348	0.17333	91.988	9.85591
77.044	0.2491	75.368	0.2769	76.992	1.16938	68.137	4.30633	84.692	26.289		200.729	2.20049	215.643	-1.79935	99.42	0.16918	92.056	9.8558
77.1	0.24806	75.423	0.27406	77.049	1.16797	68.186	4.30968	84.753	26.3104		200.885	2.20196	215.795	-1.79935	99.493	0.16447	92.123	9.87156
77.156	0.24924	75.478	0.27279	77.105	1.1699	68.236	4.31603	84.815	26.3195		201.026	2.20245	215.947	-1.79613	99.565	0.15786	92.189	9.87891
77.212	0.25056	75.533	0.2744	77.161	1.17257	68.286	4.32813	84.876	26.3358		201.168	2.20304	216.122	-1.79806	99.637	0.15625	92.256	9.88014
77.268	0.25096	75.588	0.2723	77.217	1.1766	68.336	4.3371	84.938	26.3553		201.316	2.20392	216.289	-1.80065	99.71	0.15995	92.324	9.87309
77.324	0.2502	75.643	0.2737	77.273	1.18407	68.385	4.34667	85	26.3727		201.479	2.20569	216.426	-1.79935	99.782	0.16628	92.39	9.87446
77.381	0.25006	75.698	0.28016	77.329	1.19557	68.434	4.34452	85.062	26.3909		201.628	2.20784	216.578	-1.79613	99.855	0.16918	92.458	9.88784
77.437	0.25001	75.753	0.28196	77.385	1.19697	68.484	4.34841	85.124	26.4067		201.769	2.20931	216.753	-1.79613	99.927	0.16987	92.525	9.90013
77.493	0.25024	75.808	0.28133	77.442	1.19249	68.534	4.35402	85.186	26.4324		201.918	2.21176	216.913	-1.79935	100	0.16945	92.592	9.90624
77.55	0.24985	75.863	0.27721	77.498	1.19497	68.584	4.36531	85.247	26.4659		202.081	2.21431	217.072	-1.79484	100.072	0.16921	92.659	9.91659
77.606	0.24845	75.918	0.2743	77.554	1.19694	68.634	4.3753	85.309	26.4874		202.222	2.21676	217.224	-1.79613	100.145	0.16953	92.726	9.92199
77.662	0.24786	75.973	0.27419	77.61	1.19718	68.683	4.38584	85.371	26.4907		202.364	2.21833	217.384	-1.79806	100.217	0.17118	92.793	9.92966
77.718	0.24937	76.028	0.27818	77.666	1.19922	68.733	4.3881	85.432	26.4847		202.498	2.22049	217.551	-1.79935	100.289	0.16761	92.861	9.9337
77.774	0.24981	76.082	0.27597	77.722	1.20026	68.782	4.39172	85.494	26.474		202.654	2.22216	217.681	-1.79613	100.362	0.16961	92.928	9.93828
77.83	0.25015	76.137	0.27519	77.778	1.20315	68.832	4.39809	85.556	26.4916		202.795	2.22333	217.833	-1.79613	100.435	0.17581	92.995	9.95692
77.886	0.25091	76.193	0.27415	77.834	1.20501	68.881	4.40857	85.617	26.5161		202.937	2.22412	218.015	-1.79613	100.507	0.17797	93.062	9.97567
77.943	0.25195	76.248	0.2744	77.891	1.20663	68.931	4.41216	85.679	26.5442		203.086	2.225	218.175	-1.79484	100.579	0.17702	93.129	9.98729
77.999	0.25216	76.302	0.27661	77.947	1.20558	68.981	4.4019	85.74	26.5679		203.255	2.22637			100.652	0.18071	93.196	9.99126
78.055	0.25223	76.357	0.28034	78.002	1.20526	69.03	4.39706	85.802	26.5671		203.397	2.22833			100.724	0.18096	93.263	9.98792
78.111	0.25346	76.412	0.28669	78.058	1.20282	69.08	4.40103	85.864	26.5692		203.539	2.23			100.797	0.17749	93.33	9.98545
78.167	0.25334	76.467	0.28645	78.115	1.20166	69.13	4.4216	85.926	26.5824		203.687	2.23284			100.869	0.17114	93.398	9.9867
78.224	0.25281	76.522	0.28851	78.171	1.20304	69.179	4.43577	85.988	26.6187		203.85	2.23569			100.942	0.16958	93.464	9.99837
78.28	0.25309	76.577	0.2894	78.227	1.20581	69.229	4.43874	86.049	26.6382		203.999	2.23784			101.014	0.17047	93.532	10.0075
78.336	0.2538	76.632	0.28991	78.283	1.21141	69.279	4.44535	86.111	26.6347		204.14	2.23931			101.086	0.16831	93.599	10.0115
78.392	0.25393	76.687	0.28466	78.339	1.21592	69.329	4.4554	86.173	26.6339		204.275	2.24176			101.159	0.16805	93.666	10.0223
78.448	0.25421	76.742	0.28271	78.395	1.21945	69.378	4.45558	86.234	26.6525		204.437	2.24392			101.232	0.17203	93.733	10.0457
78.504	0.2548	76.796	0.27965	78.451	1.22698	69.428	4.45312	86.296	26.6988		204.572	2.24588			101.304	0.17808	93.8	10.0544
78.56	0.25501	76.851	0.28072	78.508	1.2269	69.477	4.44479	86.358	26.7341		204.713	2.24657			101.377	0.17661	93.867	10.0497
78.616	0.25571	76.906	0.28217	78.564	1.22166	69.527	4.44786	86.42	26.74		204.848	2.24765			101.448	0.17185	93.934	10.0468
78.672	0.25512	76.961	0.28139	78.62	1.22475	69.577	4.45951	86.481	26.7446		205.011	2.24843			101.521	0.16729	94.001	10.0422
78.728	0.25397	77.016	0.28532	78.676	1.22596	69.627	4.46567	86.543	26.7468		205.159	2.24941			101.594	0.16549	94.068	10.0449
78.785	0.25408	77.071	0.28784	78.732	1.2238	69.676	4.46949	86.605	26.7551		205.301	2.25039			101.666	0.1692	94.136	10.0635
78.841	0.2555	77.126	0.28867	78.788	1.2205	69.726	4.48449	86.667	26.7708		205.449	2.25245			101.739	0.16904	94.203	10.0877
78.897	0.25734	77.181	0.2878	78.844	1.22076	69.775	4.49715	86.729	26.7836		205.619	2.25441			101.812	0.16914	94.27	10.1055
78.953	0.25623	77.236	0.29098	78.9	1.22616	69.825	4.50369	86.79	26.8068		205.761	2.25735			101.883	0.17421	94.337	10.1031
79.01	0.25368	77.291	0.29153	78.957	1.23081	69.875	4.50428	86.852	26.8288		205.916	2.25873			101.956	0.17965	94.403	10.102
79.065	0.25232	77.346	0.29026	79.013	1.22969	69.925	4.50685	86.913	26.8275		206.051	2.26147			102.028	0.18335	94.47	10.0962
79.121	0.25323	77.401	0.28677	79.069	1.22926	69.974	4.51413	86.975	26.8379		206.214	2.26392			102.101	0.18691	94.538	10.1053
79.178	0.25493	77.456	0.28438	79.125	1.22468	70.024	4.52076	87.037	26.8478		206.355	2.26627			102.174	0.18661	94.605	10.1027
79.234	0.25509	77.511	0.27849	79.181	1.22105	70.073	4.53087	87.099	26.8651		206.497	2.26765			102.246	0.18031	94.673	10.0997
79.29	0.25466	77.566	0.27765	79.237	1.21643	70.123	4.53803	87.161	26.9055		206.631	2.27			102.319	0.17518	94.739	10.1091
79.346	0.25547	77.621	0.28034	79.293	1.21837	70.173	4.54377	87.222	26.9383		206.787	2.27176			102.391	0.16954	94.806	10.1235
79.403	0.256	77.676	0.287	79.35	1.2259	70.223	4.54211	87.284	26.9682		206.921	2.27265			102.463	0.16631	94.874	10.139
79.459	0.25581	77.731	0.29062	79.405	1.22738	70.272	4.55212	87.346	27.0013		207.063	2.27304			102.536	0.16568	94.941	10.1532
79.515	0.25552	77.786	0.29284	79.462	1.22531	70.322	4.55205	87.407	27.012		207.212	2.27392			102.608	0.16694	95.008	10.1603
79.57	0.25443	77.84	0.29043	79.518	1.22804	70.371	4.55078	87.469	27.025		207.374	2.275			102.681	0.17278	95.075	10.1689
79.627	0.25353	77.895	0.28958	79.574	1.2316	70.421	4.54572	87.531	27.0355		207.523	2.27657			102.754	0.17617	95.142	10.1858
79.683	0.2545	77.95	0.28579	79.63	1.23951	70.471	4.55655	87.592	27.0485		207.665	2.27784			102.826	0.17813	95.209	10.1996
79.739	0.25541	78.005	0.27936	79.686	1.24664	70.52	4.56833	87.654	27.0579		207.813	2.28049			102.898	0.17836	95.276	10.2043
79.796	0.25557	78.06	0.28169	79.742	1.24738	70.57	4.5783	87.716	27.0591		207.976	2.28343			102.971	0.18003	95.343	10.2059
79.852	0.25473	78.115	0.28583	79.798	1.24987	70.62	4.58399	87.777	27.0769		208.117	2.28588			103.043	0.1822	95.41	10.2019
79.908	0.25453	78.17	0.29241	79.854	1.25181	70.67	4.59973	87.84	27.1031		208.259	2.28755			103.116	0.18238	95.477	10.2015
79.964	0.25543	78.225	0.29499	79.91	1.25213	70.719	4.61816	87.902	27.119		208.401	2.28961			103.188	0.17646	95.544	10.2189
80.02	0.25657	78.28	0.29648	79.967	1.25446	70.769	4.62818	87.963	27.1319		208.57	2.29147			103.26	0.17333	95.612	10.2309
80.077	0.25741	78.335	0.29588	80.023	1.25487	70.819	4.63173	88.025	27.1382		208.712	2.29304			103.333	0.17265	95.678	10.2453
80.133	0.2577	78.39	0.29203	80.079	1.25876	70.868	4.624	88.086	27.1356		208.854	2.29392			103.405	0.17233	95.745	10.2514
80.189	0.25814	78.444	0.29153	80.135	1.26608	70.918	4.62132	88.148	27.1528		208.988	2.29657			103.478	0.17355	95.813	10.2567
80.244	0.25935	78.499	0.29087	80.191	1.26836	70.967	4.63076	88.21	27.1819		209.151	2.29843			103.551	0.17755	95.88	10.2735
80.301	0.26073	78.554	0.28965	80.247	1.27073	71.017	4.64154	88.272	27.2084		209.285	2.2998			103.623	0.18247	95.947	10.2795
80.357	0.26183	78.609	0.29288	80.303	1.26994	71.067	4.65151	88.333	27.2427		209.42	2.30059			103.696	0.1835	96.014	10.2791
80.413	0.26142	78.664	0.29453	80.36	1.26865	71.116	4.66542	88.395	27.2782		209.561	2.30147			103.768	0.18206	96.081	10.2819
80.469	0.25949	78.719	0.29173	80.416	1.2677	71.166	4.68415	88.457	27.2942		209.731	2.30216			103.84	0.17924	96.148	10.2843
80.526	0.25836	78.774	0.28902	80.472	1.26822	71.216	4.68742	88.518	27.2979		209.873	2.30324			103.913	0.17945	96.215	10.2964
80.582	0.25779	78.829	0.29037	80.528	1.26828	71.265	4.68243	88.58	27.3232		210.014	2.30412			103.985	0.17809	96.282	10.3031
80.638	0.25744	78.884	0.29119	80.584	1.26994	71.315	4.68252	88.642	27.3358		210.163	2.30647			104.058	0.1745	96.35	10.3112
80.694	0.25678	78.939	0.29032	80.64	1.27398	71.365	4.68491	88.704	27.347		210.326	2.30912			104.131	0.17135	96.417	10.3203
80.75	0.25848	78.994	0.29084	80.696	1.2774	71.414	4.68763	88.765	27.347		210.474	2.31176			104.203	0.17161	96.484	10.3296
80.807	0.26101	79.049	0.28883	80.752	1.27548	71.464	4.69549	88.827	27.3623		210.616	2.31343			104.276	0.17083	96.551	10.3353
80.862	0.26208	79.104	0.28761	80.809	1.27203	71.514	4.70358	88.889	27.3749		210.764	2.31608			104.348	0.17361	96.618	10.3426
80.919	0.26047	79.159	0.28837	80.865	1.2706	71.563	4.70689	88.95	27.389		210.927	2.31843			104.42	0.18073	96.685	10.3458
80.975	0.25913	79.214	0.29195	80.921	1.27486	71.613	4.7035	89.012	27.41		211.069	2.32088			104.493	0.18239	96.752	10.355
81.031	0.25841	79.268	0.29519	80.977	1.27658	71.663	4.70327	89.074	27.4325		211.21	2.32216			104.566	0.18728	96.819	10.3586
81.087	0.25899	79.323	0.29689	81.033	1.27771	71.712	4.71496	89.136	27.4502		211.352	2.32431			104.638	0.18322	96.887	10.3674
81.143	0.2607	79.379	0.29583	81.089	1.27551	71.762	4.7256	89.197	27.4871		211.515	2.32627			104.71	0.17862	96.953	10.3801
81.2	0.26194	79.434	0.29345	81.145	1.27774	71.812	4.73758	89.259	27.5302		211.649	2.32784			104.782	0.17886	97.02	10.3772
81.256	0.26256	79.488	0.29272	81.202	1.28404	71.862	4.73904	89.321	27.5533		211.783	2.32873			104.855	0.18201	97.088	10.3686
81.311	0.26249	79.543	0.29459	81.257	1.29224	71.911	4.74927	89.382	27.5547		211.946	2.33039			104.927	0.18107	97.155	10.3593
81.368	0.26352	79.598	0.29706	81.313	1.30099	71.961	4.76161	89.444	27.5467		212.102	2.33167			105	0.18124	97.222	10.3625
81.424	0.26356	79.653	0.30036	81.369	1.30485	72.01	4.77439	89.506	27.5448		212.243	2.33304			105.073	0.1816	97.289	10.3704
81.48	0.26287	79.708	0.30289	81.426	1.30238	72.06	4.77849	89.568	27.5482		212.392	2.33431			105.144	0.18208	97.356	10.3801
81.536	0.26187	79.763	0.30198	81.482	1.29991	72.11	4.77748	89.629	27.5629		212.534	2.33676			105.217	0.17916	97.423	10.3886
81.592	0.26123	79.818	0.30067	81.538	1.30276	72.16	4.78442	89.691	27.5812		212.696	2.33951			105.289	0.17621	97.49	10.4073
81.648	0.2613	79.873	0.29997	81.594	1.30933	72.209	4.79196	89.753	27.5987		212.838	2.34216			105.362	0.17788	97.557	10.4118
81.704	0.26036	79.928	0.29843	81.65	1.31292	72.258	4.79649	89.815	27.6275		212.972	2.34343			105.435	0.17232	97.625	10.4105
81.761	0.25853	79.983	0.29679	81.706	1.31636	72.308	4.80033	89.877	27.6355		213.107	2.34539			105.507	0.16915	97.691	10.417
81.817	0.25774	80.037	0.29805	81.762	1.31254	72.358	4.80922	89.938	27.655		213.27	2.34667			105.579	0.17129	97.758	10.4243
81.874	0.258	80.093	0.30084	81.818	1.31038	72.408	4.81287	90	27.6657		213.418	2.34755			105.652	0.17773	97.826	10.4321
81.929	0.25925	80.148	0.29944	81.875	1.30673	72.457	4.81552	90.062	27.6855		213.56	2.34804			105.724	0.18077	97.892	10.4435
81.986	0.2598	80.203	0.29787	81.931	1.31113	72.507	4.82916	90.123	27.6982		213.708	2.34931			105.797	0.18288	97.96	10.4481
82.041	0.25979	80.257	0.29637	81.987	1.31637	72.557	4.83405	90.185	27.7112		213.871	2.35147			105.87	0.18373	98.027	10.4472
82.098	0.2609	80.312	0.29532	82.043	1.32481	72.606	4.83359	90.247	27.7391		214.02	2.35392			105.942	0.18253	98.094	10.4435
82.154	0.26118	80.367	0.29783	82.099	1.32602	72.656	4.83716	90.309	27.7728		214.161	2.35569			106.015	0.18304	98.161	10.4413
82.21	0.2615	80.422	0.29617	82.155	1.32663	72.705	4.8548	90.371	27.8046		214.31	2.35863			106.087	0.18668	98.228	10.4438
82.267	0.26133	80.477	0.29763	82.211	1.32679	72.755	4.87048	90.432	27.8272		214.473	2.36108			106.159	0.18603	98.295	10.4725
82.322	0.26063	80.532	0.30137	82.268	1.32652	72.805	4.88151	90.494	27.8314		214.614	2.36343			106.232	0.18754	98.362	10.4982
82.379	0.2604	80.587	0.30737	82.324	1.32696	72.854	4.88306	90.556	27.8493		214.749	2.3648			106.304	0.19049	98.429	10.5114
82.435	0.2609	80.642	0.30795	82.379	1.32669	72.904	4.883	90.617	27.8739		214.883	2.36676			106.377	0.18925	98.497	10.5143
82.491	0.26276	80.696	0.30448	82.436	1.3298	72.954	4.89007	90.679	27.8989		215.046	2.36824			106.45	0.18696	98.564	10.5294
82.547	0.26398	80.752	0.30418	82.492	1.33256	73.003	4.89835	90.741	27.9057		215.18	2.36912			106.522	0.18784	98.631	10.5467
82.604	0.26397	80.807	0.30606	82.548	1.3315	73.053	4.90012	90.802	27.917		215.315	2.36971			106.595	0.18784	98.698	10.5512
82.66	0.26417	80.862	0.31196	82.604	1.33436	73.103	4.89562	90.864	27.9277		215.464	2.37059			106.666	0.18432	98.765	10.5507
82.715	0.26437	80.916	0.31389	82.66	1.33864	73.153	4.89609	90.926	27.9295		215.633	2.37167			106.739	0.18531	98.832	10.5525
82.772	0.26479	80.971	0.30994	82.716	1.33745	73.202	4.89382	90.987	27.9422		215.775	2.37304			106.812	0.18408	98.9	10.5603
82.828	0.26493	81.026	0.30944	82.772	1.33457	73.252	4.89286	91.049	27.9481		215.924	2.37451			106.884	0.18322	98.967	10.5747
82.884	0.26528	81.081	0.31063	82.828	1.33566	73.302	4.90023	91.111	27.9606		216.065	2.37735			106.957	0.18423	99.034	10.579
82.941	0.2652	81.136	0.3075	82.885	1.33669	73.351	4.91372	91.173	27.9904		216.235	2.38039			107.029	0.18526	99.1	10.5738
82.997	0.26506	81.192	0.30502	82.941	1.33963	73.401	4.92564	91.234	28.0018		216.377	2.38324			107.101	0.18688	99.167	10.5805
83.053	0.26523	81.246	0.30398	82.997	1.34229	73.451	4.9367	91.296	28.0203		216.525	2.3848			107.174	0.18898	99.235	10.5929
83.109	0.2649	81.301	0.30649	83.053	1.34747	73.501	4.95092	91.357	28.0346		216.674	2.38784			107.246	0.19062	99.302	10.5868
83.165	0.26476	81.356	0.30636	83.109	1.35398	73.55	4.95443	91.419	28.0609		216.829	2.39			107.319	0.19176	99.369	10.5862
83.221	0.2656	81.411	0.30658	83.165	1.36066	73.6	4.95579	91.481	28.0765		216.964	2.39186			107.392	0.19343	99.436	10.6046
83.278	0.26541	81.466	0.30632	83.221	1.36509	73.649	4.95502	91.543	28.0926		217.098	2.39304			107.464	0.19182	99.503	10.6238
83.334	0.26568	81.521	0.30803	83.278	1.36587	73.699	4.95764	91.605	28.103		217.233	2.39392			107.536	0.19047	99.57	10.6335
83.389	0.26539	81.576	0.30401	83.334	1.36299	73.749	4.96563	91.667	28.1146		217.403	2.39451			107.609	0.18696	99.637	10.6357
83.446	0.26489	81.631	0.2996	83.39	1.36129	73.799	4.97737	91.729	28.1312		217.544	2.395			107.681	0.18626	99.704	10.6386
83.502	0.26467	81.686	0.29898	83.446	1.36392	73.848	4.98674	91.79	28.1571		217.686	2.39588			107.754	0.18957	99.772	10.6403
83.558	0.26475	81.741	0.30138	83.502	1.361	73.898	4.99619	91.852	28.1627		217.834	2.39716			107.827	0.19275	99.839	10.6443
83.614	0.26464	81.795	0.30539	83.558	1.35637	73.947	5.00176	91.914	28.1705		217.997	2.39912			107.899	0.19148	99.906	10.6498
83.671	0.26522	81.851	0.30544	83.614	1.35593	73.997	5.00048	91.976	28.1918		218.146	2.40186			107.971	0.19404	99.973	10.6499
83.727	0.26676	81.906	0.30946	83.671	1.36079	74.047	5.00615	92.037	28.2176		218.287	2.40451			108.044	0.19896	100.04	10.6443
83.783	0.2687	81.96	0.31071	83.727	1.36455	74.096	5.02295	92.099	28.2428		218.436	2.40686			108.116	0.20108	100.107	10.6594
83.839	0.26889	82.015	0.31113	83.782	1.36746	74.146	5.03563	92.161	28.2717		218.592	2.40951			108.189	0.20293	100.174	10.6834
83.895	0.26956	82.07	0.30775	83.839	1.36536	74.195	5.02641	92.223	28.3071		218.747	2.41216			108.261	0.20231	100.241	10.6999
83.951	0.26959	82.125	0.3073	83.895	1.36442	74.245	5.01995	92.284	28.3324		218.875	2.41412			108.333	0.20623	100.309	10.7066
84.007	0.26935	82.18	0.30329	83.951	1.36643	74.295	5.02323	92.346	28.3432		219.023	2.41667			108.406	0.20387	100.376	10.7085
84.063	0.2678	82.235	0.30569	84.007	1.3697	74.345	5.04183	92.407	28.3527		219.186	2.41863			108.478	0.19575	100.443	10.7137
84.12	0.26828	82.29	0.3086	84.063	1.37773	74.394	5.0517	92.469	28.3626		219.321	2.42039			108.551	0.19314	100.51	10.7243
84.176	0.26997	82.345	0.31004	84.119	1.3854	74.444	5.05104	92.531	28.3785		219.462	2.42167			108.623	0.19143	100.577	10.729
84.232	0.2703	82.4	0.31308	84.175	1.39123	74.494	5.0567	92.593	28.388		219.597	2.42275			108.695	0.19113	100.644	10.7228
84.288	0.2697	82.455	0.31631	84.231	1.39154	74.543	5.07053	92.655	28.4041		219.752	2.42343			108.768	0.18664	100.711	10.7154
84.344	0.26916	82.51	0.319	84.287	1.39197	74.593	5.08268	92.716	28.4352		219.901	2.42431			108.84	0.1851	100.778	10.7338
84.401	0.26877	82.565	0.32014	84.344	1.38968	74.643	5.0955	92.778	28.4677		220.042	2.42539			108.913	0.18758	100.845	10.752
84.457	0.26777	82.62	0.31428	84.4	1.38508	74.693	5.09566	92.84	28.4745		220.184	2.42696			108.985	0.18588	100.912	10.7661
84.512	0.26813	82.675	0.31028	84.456	1.38168	74.742	5.09662	92.901	28.4792		220.354	2.42863			109.058	0.18077	100.979	10.7679
84.569	0.26806	82.73	0.31233	84.512	1.38741	74.791	5.09482	92.963	28.4815		220.502	2.43108			109.131	0.18052	101.046	10.7713
84.625	0.26826	82.785	0.31078	84.568	1.39087	74.841	5.09597	93.025	28.4859		220.644	2.43343			109.203	0.18147	101.114	10.7748
84.681	0.26944	82.839	0.30996	84.624	1.39369	74.891	5.10161	93.087	28.4825		220.786	2.43598			109.275	0.18068	101.18	10.7785
84.737	0.26954	82.894	0.3105	84.681	1.39674	74.94	5.10554	93.149	28.4982		220.955	2.43804			109.348	0.18207	101.247	10.7812
84.793	0.2696	82.949	0.31026	84.737	1.40113	74.99	5.10474	93.21	28.5195		221.104	2.44059			109.42	0.1839	101.314	10.7825
84.85	0.26949	83.005	0.31323	84.793	1.40684	75.04	5.11457	93.272	28.523		221.239	2.44275			109.492	0.18995	101.381	10.7835
84.906	0.26951	83.059	0.31663	84.849	1.40774	75.09	5.13224	93.334	28.5265		221.38	2.445			109.565	0.19144	101.449	10.7916
84.962	0.26954	83.114	0.31817	84.905	1.40553	75.139	5.14793	93.396	28.5456		221.522	2.44686			109.638	0.18889	101.516	10.8
85.018	0.26971	83.169	0.32113	84.961	1.40367	75.189	5.15679	93.457	28.5731		221.67	2.44843			109.71	0.18527	101.583	10.806
85.074	0.26902	83.224	0.3218	85.017	1.40724	75.238	5.16422	93.519	28.5998		221.798	2.44902			109.783	0.18762	101.65	10.8157
85.131	0.26821	83.279	0.32157	85.074	1.41171	75.288	5.17184	93.581	28.6182		221.939	2.4499			109.855	0.19089	101.717	10.8258
85.187	0.26802	83.334	0.32094	85.13	1.4038	75.338	5.19142	93.642	28.6144		222.116	2.45059			109.928	0.19245	101.784	10.8423
85.243	0.2685	83.389	0.31958	85.185	1.40227	75.388	5.20579	93.704	28.6255		222.265	2.45196			110	0.19701	101.852	10.8579
85.299	0.26916	83.444	0.31462	85.242	1.40288	75.437	5.2072	93.766	28.6542		222.406	2.45382			110.073	0.19854	101.918	10.8697
85.355	0.27044	83.499	0.3169	85.298	1.40917	75.487	5.21006	93.828	28.6791		222.548	2.45627			110.145	0.19692	101.986	10.8666
85.411	0.27048	83.553	0.319	85.354	1.41687	75.537	5.21292	93.889	28.686		222.718	2.45882			110.218	0.19649	102.053	10.8656
85.468	0.27115	83.608	0.32076	85.41	1.418	75.586	5.21122	93.951	28.6977		222.866	2.46167			110.29	0.19559	102.12	10.8796
85.524	0.27183	83.664	0.32332	85.466	1.41808	75.636	5.21326	94.012	28.7197		223.008	2.46363			110.362	0.19831	102.187	10.8894
85.58	0.27223	83.719	0.32648	85.522	1.41619	75.686	5.22264	94.074	28.7347		223.156	2.46608			110.434	0.20328	102.254	10.8913
85.636	0.27247	83.773	0.32657	85.578	1.41619	75.736	5.23713	94.136	28.7399		223.319	2.46804			110.507	0.20444	102.321	10.8927
85.692	0.27199	83.828	0.32235	85.635	1.42168	75.785	5.24304	94.198	28.7486		223.454	2.47039			110.58	0.20073	102.388	10.8905
85.748	0.27191	83.883	0.3179	85.69	1.42675	75.834	5.24317	94.259	28.7632		223.581	2.47255			110.652	0.19835	102.456	10.8903
85.804	0.27227	83.938	0.31698	85.747	1.42947	75.884	5.24396	94.321	28.7789		223.73	2.47402			110.725	0.19325	102.522	10.9021
85.86	0.27349	83.993	0.31613	85.803	1.43208	75.934	5.23955	94.383	28.7873		223.892	2.47559			110.797	0.19036	102.59	10.9083
85.916	0.27408	84.048	0.31471	85.859	1.43863	75.984	5.24548	94.444	28.8103		224.034	2.47627			110.869	0.18859	102.657	10.904
85.972	0.2733	84.103	0.31679	85.915	1.43793	76.033	5.24659	94.506	28.8364		224.176	2.47706			110.942	0.19025	102.723	10.8993
86.028	0.27236	84.158	0.32374	85.971	1.43432	76.083	5.25596	94.568	28.8665		224.324	2.47794			111.014	0.19112	102.791	10.9026
86.085	0.27281	84.212	0.32979	86.027	1.42975	76.132	5.27653	94.63	28.9001		224.487	2.47971			111.087	0.18787	102.858	10.9171
86.141	0.27315	84.267	0.33424	86.084	1.42781	76.182	5.29606	94.692	28.9188		224.636	2.48206			111.159	0.18739	102.925	10.935
86.197	0.27408	84.323	0.3317	86.14	1.43216	76.232	5.3052	94.754	28.9374		224.777	2.48431			111.231	0.19129	102.992	10.9583
86.254	0.2736	84.378	0.32883	86.196	1.43832	76.281	5.30685	94.815	28.9505		224.919	2.48706			111.304	0.19254	103.059	10.9741
86.31	0.2726	84.433	0.32557	86.252	1.44103	76.331	5.31305	94.877	28.9573		225.088	2.48931			111.376	0.19242	103.126	10.9723
86.365	0.27276	84.487	0.32406	86.308	1.44453	76.381	5.31871	94.938	28.9677		225.23	2.49186			111.449	0.1921	103.193	10.97
86.422	0.27352	84.543	0.32563	86.364	1.45084	76.431	5.3252	95	28.9744		225.364	2.49382			111.522	0.19744	103.26	10.9761
86.478	0.27337	84.597	0.32541	86.42	1.45165	76.48	5.32753	95.062	29.0054		225.499	2.49618			111.594	0.20328	103.328	10.9836
86.534	0.27171	84.652	0.32553	86.476	1.44946	76.53	5.32933	95.124	29.0194		225.662	2.49775			111.667	0.20815	103.394	10.9907
86.59	0.27259	84.707	0.3259	86.533	1.45371	76.579	5.33267	95.185	29.021		225.803	2.49912			111.739	0.2087	103.461	10.9922
86.647	0.27456	84.763	0.32478	86.589	1.45645	76.629	5.34325	95.247	29.0274		225.945	2.4999			111.811	0.20828	103.528	10.9936
86.702	0.27553	84.817	0.32756	86.645	1.4618	76.679	5.34791	95.309	29.0369		226.086	2.50098			111.884	0.20961	103.596	10.9963
86.759	0.27512	84.872	0.326	86.701	1.4665	76.728	5.35535	95.37	29.0524		226.256	2.50216			111.957	0.20599	103.663	11.0075
86.815	0.27506	84.927	0.32297	86.757	1.47045	76.778	5.3623	95.432	29.0742		226.405	2.50431			112.029	0.20296	103.73	11.0244
86.871	0.27536	84.981	0.32421	86.813	1.46744	76.828	5.36859	95.494	29.0912		226.546	2.50647			112.102	0.20362	103.797	11.0378
86.928	0.27438	85.037	0.32857	86.869	1.46368	76.878	5.37309	95.555	29.1121		226.681	2.50931			112.174	0.2038	103.864	11.0311
86.983	0.27446	85.092	0.3282	86.925	1.4623	76.927	5.38023	95.617	29.1333		226.851	2.51167			112.247	0.20427	103.931	11.0317
87.039	0.27388	85.146	0.32712	86.982	1.46758	76.977	5.396	95.679	29.1694		227.006	2.51451			112.319	0.20489	103.998	11.0434
87.095	0.27395	85.201	0.32539	87.037	1.47386	77.027	5.40045	95.741	29.1965		227.141	2.51647			112.391	0.20534	104.066	11.0541
87.152	0.275	85.256	0.32669	87.093	1.47157	77.076	5.4044	95.803	29.2037		227.275	2.51902			112.464	0.2106	104.133	11.0534
87.208	0.27665	85.311	0.32673	87.15	1.47117	77.126	5.40305	95.864	29.1992		227.438	2.52039			112.536	0.21046	104.2	11.0577
87.264	0.27939	85.366	0.32503	87.206	1.47749	77.175	5.41535	95.926	29.2021		227.573	2.52186			112.608	0.20878	104.267	11.0704
87.32	0.27919	85.421	0.32742	87.262	1.48124	77.225	5.4279	95.987	29.2255		227.707	2.52255			112.681	0.20852	104.334	11.0881
87.376	0.27742	85.476	0.33216	87.318	1.48822	77.275	5.4363	96.049	29.2393		227.849	2.52343			112.753	0.20947	104.401	11.0904
87.432	0.27551	85.531	0.33247	87.374	1.49345	77.325	5.44701	96.111	29.2505		228.011	2.52422			112.826	0.20939	104.468	11.0892
87.489	0.27419	85.586	0.33072	87.43	1.4952	77.374	5.44292	96.173	29.266		228.153	2.5251			112.899	0.2055	104.535	11.0814
87.545	0.27385	85.641	0.32968	87.486	1.49512	77.424	5.43311	96.235	29.2862		228.302	2.52667			112.971	0.19898	104.602	11.0943
87.601	0.27272	85.696	0.32959	87.543	1.49183	77.473	5.43332	96.296	29.3119		228.443	2.52863			113.044	0.19453	104.67	11.1156
87.657	0.27137	85.751	0.33436	87.599	1.48759	77.523	5.44658	96.358	29.3244		228.599	2.53118			113.116	0.19559	104.736	11.1211
87.713	0.27174	85.806	0.33315	87.655	1.4859	77.573	5.45439	96.42	29.331		228.762	2.53402			113.188	0.20103	104.803	11.1229
87.769	0.27304	85.861	0.33071	87.711	1.49155	77.622	5.45375	96.481	29.3357		228.903	2.53647			113.261	0.20501	104.871	11.1245
87.825	0.27409	85.915	0.33176	87.767	1.49579	77.672	5.46241	96.543	29.3479		229.045	2.53882			113.333	0.2085	104.938	11.1318
87.882	0.27525	85.97	0.33472	87.823	1.49573	77.722	5.4781	96.605	29.361		229.214	2.54147			113.406	0.21125	105.005	11.1423
87.938	0.27673	86.025	0.33505	87.879	1.49312	77.771	5.4956	96.667	29.3823		229.363	2.54402			113.478	0.20929	105.072	11.1537
87.994	0.2782	86.08	0.33467	87.935	1.49988	77.821	5.49656	96.729	29.4176		229.49	2.54618			113.551	0.20485	105.139	11.1709
88.05	0.27981	86.136	0.3345	87.992	1.50305	77.871	5.49664	96.79	29.4544		229.632	2.54902			113.623	0.20425	105.206	11.17
88.106	0.27917	86.19	0.33823	88.048	1.50657	77.921	5.49996	96.852	29.4823		229.802	2.55118			113.695	0.20655	105.273	11.1627
88.162	0.27732	86.245	0.33966	88.104	1.50797	77.97	5.50514	96.913	29.4902		229.936	2.55333			113.768	0.20514	105.34	11.1648
88.218	0.27718	86.3	0.33938	88.16	1.50384	78.02	5.51027	96.975	29.5077		230.078	2.55471			113.841	0.20119	105.408	11.1804
88.275	0.27723	86.355	0.33719	88.216	1.49659	78.069	5.51354	97.037	29.5328		230.212	2.55539			113.913	0.20327	105.475	11.194
88.331	0.27805	86.41	0.33543	88.272	1.49819	78.119	5.51614	97.099	29.5396		230.368	2.55598			113.985	0.20666	105.542	11.2048
88.387	0.27907	86.465	0.33809	88.329	1.50097	78.169	5.51549	97.16	29.5422		230.524	2.55667			114.058	0.20692	105.609	11.2157
88.443	0.27798	86.52	0.34177	88.385	1.50818	78.218	5.5191	97.222	29.5519		230.665	2.55755			114.13	0.20836	105.676	11.2215
88.499	0.27697	86.575	0.34626	88.44	1.51151	78.268	5.53657	97.284	29.5507		230.814	2.55931			114.203	0.20582	105.743	11.2234
88.555	0.27697	86.63	0.34589	88.497	1.51751	78.318	5.55923	97.346	29.5585		230.963	2.56206			114.275	0.20462	105.81	11.224
88.612	0.27848	86.684	0.34674	88.553	1.51625	78.367	5.56609	97.407	29.5838		231.125	2.5649			114.348	0.20491	105.878	11.2212
88.668	0.27949	86.739	0.34299	88.609	1.51673	78.417	5.5585	97.469	29.6029		231.267	2.56735			114.42	0.20244	105.945	11.2271
88.724	0.27947	86.794	0.33701	88.665	1.51976	78.466	5.55869	97.531	29.6248		231.408	2.56971			114.492	0.20123	106.011	11.2402
88.78	0.2793	86.849	0.33455	88.721	1.51955	78.516	5.56299	97.592	29.6381		231.578	2.57235			114.565	0.20073	106.078	11.2534
88.836	0.28024	86.904	0.3371	88.777	1.52632	78.566	5.57473	97.654	29.6518		231.713	2.5749			114.637	0.20055	106.146	11.2553
88.892	0.28211	86.959	0.33839	88.833	1.53356	78.616	5.58307	97.716	29.6784		231.847	2.57686			114.71	0.20335	106.213	11.2579
88.948	0.28207	87.014	0.33971	88.889	1.53621	78.665	5.59284	97.778	29.699		231.982	2.57863			114.783	0.20652	106.28	11.2622
89.005	0.27993	87.069	0.34194	88.945	1.53318	78.715	5.60229	97.84	29.7153		232.144	2.57971			114.855	0.2062	106.347	11.2778
89.061	0.27855	87.124	0.34405	89.001	1.5321	78.764	5.61666	97.902	29.7337		232.286	2.58059			114.927	0.20528	106.414	11.2916
89.117	0.27906	87.179	0.33879	89.058	1.53818	78.814	5.63038	97.963	29.7702		232.413	2.58137			115	0.20621	106.481	11.3002
89.173	0.28031	87.234	0.33283	89.114	1.538	78.864	5.63323	98.025	29.7949		232.576	2.58255			115.072	0.20441	106.548	11.3018
89.229	0.28139	87.289	0.33093	89.17	1.53823	78.913	5.64364	98.086	29.81		232.746	2.58402			115.145	0.20734	106.615	11.2985
89.285	0.28161	87.344	0.33277	89.226	1.54134	78.963	5.64955	98.148	29.8151		232.887	2.58637			115.217	0.20791	106.682	11.3014
89.341	0.28195	87.398	0.3378	89.282	1.55195	79.012	5.64989	98.21	29.816		233.029	2.58902			115.29	0.20545	106.749	11.3137
89.398	0.28329	87.453	0.34268	89.338	1.55591	79.062	5.64546	98.272	29.8168		233.178	2.59225			115.363	0.20515	106.816	11.3286
89.454	0.28428	87.509	0.34487	89.395	1.55314	79.112	5.64577	98.333	29.819		233.34	2.59441			115.435	0.20938	106.883	11.3233
89.51	0.28379	87.564	0.34339	89.451	1.55293	79.161	5.66165	98.395	29.8319		233.489	2.59686			115.507	0.21042	106.95	11.3096
89.566	0.28246	87.618	0.34273	89.507	1.55114	79.211	5.67477	98.457	29.8514		233.624	2.59902			115.58	0.21056	107.018	11.3159
89.622	0.28228	87.673	0.34165	89.563	1.54637	79.261	5.68019	98.519	29.8686		233.765	2.60147			115.652	0.2146	107.085	11.3349
89.679	0.2825	87.728	0.34042	89.619	1.54549	79.311	5.6937	98.58	29.8959		233.921	2.60333			115.725	0.21697	107.152	11.3398
89.735	0.28346	87.783	0.33766	89.675	1.54753	79.36	5.70583	98.642	29.9254		234.055	2.6051			115.797	0.21729	107.219	11.3421
89.791	0.28413	87.838	0.34042	89.731	1.55094	79.41	5.71567	98.704	29.951		234.197	2.60598			115.869	0.21397	107.286	11.3502
89.847	0.28363	87.893	0.34276	89.787	1.55599	79.46	5.71403	98.765	29.9471		234.338	2.60667			115.942	0.20756	107.353	11.3683
89.903	0.28254	87.948	0.34727	89.843	1.5589	79.509	5.71658	98.827	29.9409		234.508	2.60755			116.014	0.20426	107.421	11.3854
89.96	0.28314	88.003	0.34847	89.899	1.56179	79.559	5.71945	98.889	29.9474		234.65	2.60882			116.087	0.20181	107.488	11.3943
90.015	0.284	88.058	0.34911	89.955	1.5651	79.609	5.72103	98.951	29.9583		234.798	2.61078			116.16	0.20055	107.555	11.3938
90.072	0.28432	88.112	0.34684	90.011	1.57265	79.658	5.72059	99.013	29.9651		234.926	2.61363			116.232	0.19836	107.622	11.3985
90.128	0.28307	88.167	0.34786	90.068	1.57534	79.708	5.71919	99.074	29.9811		235.11	2.61618			116.304	0.19529	107.689	11.3977
90.184	0.28246	88.223	0.34796	90.124	1.57317	79.758	5.71878	99.136	30.0071		235.258	2.61882			116.377	0.195	107.756	11.3949
90.24	0.28234	88.278	0.34493	90.18	1.57291	79.808	5.72704	99.198	30.0301		235.393	2.62118			116.449	0.19792	107.823	11.3993
90.296	0.28362	88.332	0.34165	90.236	1.57314	79.857	5.74121	99.259	30.0562		235.52	2.62382			116.522	0.20708	107.89	11.4006
90.352	0.28434	88.387	0.34259	90.292	1.56754	79.907	5.7605	99.321	30.0671		235.676	2.62598			116.594	0.21329	107.958	11.4076
90.409	0.28359	88.442	0.34353	90.348	1.56483	79.956	5.78488	99.383	30.0813		235.825	2.62755			116.667	0.21809	108.024	11.4233
90.465	0.28293	88.497	0.34272	90.404	1.56403	80.006	5.79151	99.445	30.1095		235.966	2.62833			116.739	0.22028	108.091	11.4453
90.521	0.28276	88.552	0.34328	90.461	1.56267	80.055	5.79799	99.506	30.1354		236.108	2.62902			116.811	0.2211	108.159	11.4587
90.577	0.28156	88.607	0.34511	90.517	1.56934	80.105	5.80283	99.568	30.1427		236.27	2.62971			116.883	0.21834	108.225	11.4596
90.633	0.28062	88.662	0.34903	90.572	1.57408	80.155	5.80408	99.63	30.1489		236.419	2.63098			116.956	0.21577	108.293	11.4602
90.689	0.27886	88.717	0.34862	90.629	1.58453	80.204	5.811	99.692	30.1527		236.561	2.63226			117.029	0.21361	108.36	11.471
90.745	0.27914	88.772	0.34736	90.685	1.59294	80.254	5.80955	99.754	30.1497		236.695	2.63451			117.101	0.21232	108.427	11.4861
90.802	0.28035	88.827	0.34455	90.741	1.59938	80.304	5.80478	99.815	30.168		236.872	2.63686			117.174	0.20973	108.494	11.497
90.858	0.28214	88.882	0.34208	90.797	1.60584	80.353	5.80703	99.877	30.2016		237.021	2.63971			117.246	0.20672	108.561	11.5098
90.914	0.28342	88.937	0.34168	90.853	1.6106	80.403	5.8033	99.938	30.226		237.162	2.64225			117.319	0.20731	108.628	11.5149
90.97	0.28445	88.992	0.34826	90.909	1.60839	80.453	5.80605	100	30.2372		237.304	2.6451			117.391	0.20772	108.695	11.5162
91.026	0.28479	89.047	0.35149	90.965	1.60706	80.503	5.81382	100.061	30.2568		237.473	2.64745			117.464	0.20808	108.762	11.5136
91.083	0.28485	89.102	0.35255	91.021	1.60514	80.552	5.82868	100.123	30.2555		237.615	2.6501			117.537	0.21226	108.83	11.5132
91.139	0.28565	89.156	0.35538	91.078	1.60374	80.602	5.84752	100.185	30.2557		237.757	2.65225			117.609	0.21574	108.897	11.5176
91.195	0.28606	89.211	0.35386	91.134	1.60319	80.651	5.85916	100.247	30.2862		237.891	2.65461			117.681	0.21449	108.964	11.5214
91.251	0.28506	89.266	0.35072	91.19	1.59437	80.701	5.86398	100.309	30.303		238.047	2.65598			117.754	0.21227	109.031	11.5149
91.307	0.28549	89.322	0.3519	91.246	1.58961	80.751	5.86746	100.37	30.3168		238.181	2.65725			117.826	0.20974	109.098	11.52
91.363	0.2868	89.376	0.35513	91.302	1.59082	80.801	5.87691	100.432	30.327		238.323	2.65755			117.899	0.20838	109.165	11.5275
91.419	0.28699	89.431	0.35667	91.358	1.59365	80.85	5.89092	100.494	30.3325		238.464	2.65833			117.971	0.20574	109.232	11.5307
91.475	0.28581	89.486	0.35914	91.414	1.5992	80.9	5.89636	100.555	30.3458		238.641	2.65922			118.043	0.20491	109.299	11.5301
91.532	0.28442	89.541	0.35754	91.47	1.60231	80.95	5.90569	100.617	30.3749		238.783	2.66098			118.116	0.20306	109.367	11.5359
91.588	0.28395	89.596	0.35572	91.527	1.60789	80.999	5.90418	100.679	30.4123		238.924	2.66333			118.188	0.20406	109.434	11.5393
91.644	0.28554	89.651	0.35557	91.583	1.61309	81.049	5.9097	100.74	30.441		239.066	2.66598			118.26	0.20612	109.5	11.5462
91.7	0.28628	89.706	0.35605	91.639	1.61375	81.099	5.9214	100.802	30.4558		239.222	2.66853			118.333	0.20956	109.567	11.5614
91.756	0.28638	89.761	0.35418	91.695	1.61256	81.149	5.92478	100.864	30.4658		239.377	2.67098			118.405	0.20961	109.635	11.5681
91.812	0.28562	89.816	0.35446	91.751	1.61242	81.198	5.93715	100.926	30.4681		239.526	2.67314			118.478	0.21176	109.702	11.5746
91.868	0.28673	89.87	0.35617	91.807	1.61813	81.247	5.95013	100.988	30.4723		239.667	2.67529			118.551	0.21591	109.769	11.5826
91.924	0.28833	89.925	0.36076	91.863	1.62448	81.297	5.95943	101.05	30.4694		239.837	2.67775			118.623	0.22183	109.836	11.5888
91.981	0.28902	89.98	0.35979	91.919	1.63351	81.347	5.96648	101.111	30.4511		239.972	2.6801			118.695	0.22328	109.903	11.5938
92.037	0.28858	90.036	0.35912	91.976	1.63951	81.397	5.96254	101.173	30.4425		240.099	2.68206			118.768	0.22254	109.97	11.6082
92.093	0.28784	90.09	0.35995	92.031	1.6432	81.446	5.95716	101.234	30.4469		240.234	2.68363			118.84	0.21874	110.037	11.6158
92.149	0.2869	90.145	0.36244	92.088	1.64329	81.496	5.95891	101.296	30.4735		240.403	2.6849			118.913	0.21861	110.104	11.6198
92.205	0.28809	90.2	0.35923	92.144	1.64272	81.545	5.97565	101.358	30.5248		240.538	2.68578			118.985	0.2216	110.172	11.6275
92.262	0.2887	90.255	0.35647	92.2	1.64382	81.595	5.98182	101.42	30.5661		240.679	2.68637			119.058	0.22332	110.238	11.6378
92.318	0.28785	90.31	0.35538	92.256	1.64641	81.645	5.98599	101.481	30.6074		240.821	2.68725			119.13	0.21962	110.305	11.6408
92.374	0.28638	90.365	0.35441	92.312	1.64328	81.695	5.99376	101.543	30.6308		240.991	2.68853			119.202	0.21578	110.373	11.6388
92.43	0.28593	90.42	0.35549	92.368	1.63768	81.744	6.00782	101.605	30.6586		241.139	2.69049			119.275	0.21456	110.439	11.6497
92.486	0.28574	90.475	0.35331	92.424	1.6367	81.794	6.01629	101.667	30.6716		241.267	2.69265			119.348	0.21483	110.507	11.6695
92.542	0.2867	90.53	0.35454	92.48	1.63874	81.844	6.0123	101.729	30.6714		241.415	2.69549			119.42	0.21486	110.574	11.6819
92.599	0.28574	90.585	0.35571	92.537	1.63988	81.893	6.01162	101.79	30.6913		241.592	2.69794			119.493	0.21374	110.641	11.6858
92.655	0.28469	90.639	0.36131	92.593	1.64566	81.943	6.02571	101.852	30.7126		241.734	2.70069			119.565	0.21012	110.708	11.68
92.711	0.28442	90.695	0.36418	92.649	1.65467	81.993	6.02812	101.913	30.7407		241.883	2.70275			119.638	0.21031	110.775	11.683
92.767	0.28583	90.75	0.36172	92.705	1.6603	82.042	6.02751	101.975	30.7639		242.024	2.70471			119.71	0.21164	110.842	11.6952
92.823	0.28878	90.804	0.35776	92.761	1.6618	82.092	6.03321	102.037	30.7736		242.187	2.70745			119.782	0.21349	110.91	11.7137
92.88	0.29065	90.859	0.35679	92.817	1.66145	82.142	6.03852	102.099	30.7795		242.328	2.7101			119.855	0.21529	110.977	11.7226
92.936	0.29044	90.914	0.35563	92.873	1.66041	82.191	6.04431	102.161	30.7853		242.456	2.71176			119.928	0.21561	111.044	11.7207
92.992	0.29107	90.969	0.3562	92.93	1.65812	82.241	6.04664	102.222	30.8101		242.59	2.71353			120	0.2188	111.111	11.7024
93.049	0.29113	91.024	0.3577	92.986	1.6582	82.291	6.05817	102.284	30.8303		242.76	2.71461			120.072	0.21746	111.178	11.6969
93.104	0.28944	91.079	0.36141	93.042	1.65756	82.34	6.06926	102.346	30.832		242.902	2.71569			120.144	0.21594	111.245	11.6926
93.16	0.28713	91.134	0.36376	93.098	1.65869	82.39	6.09396	102.407	30.8293		243.043	2.71657			120.217	0.21399	111.312	11.6991
93.216	0.28666	91.189	0.36504	93.154	1.66918	82.44	6.10651	102.469	30.8249		243.185	2.71775			120.29	0.21247	111.379	11.7137
93.273	0.28639	91.244	0.36417	93.21	1.67956	82.489	6.11531	102.531	30.8298		243.355	2.71941			120.362	0.21079	111.447	11.7388
93.329	0.28626	91.298	0.36424	93.266	1.68264	82.539	6.12279	102.593	30.8511		243.503	2.72176			120.435	0.21211	111.513	11.7541
93.385	0.28679	91.354	0.36691	93.322	1.68626	82.588	6.12619	102.654	30.8798		243.645	2.72422			120.507	0.21774	111.581	11.7664
93.441	0.28714	91.409	0.36688	93.378	1.68769	82.639	6.13356	102.716	30.9033		243.779	2.72745			120.579	0.2231	111.648	11.7746
93.498	0.28712	91.464	0.36865	93.435	1.68503	82.688	6.14271	102.778	30.9295		243.956	2.7301			120.652	0.22742	111.714	11.7802
93.554	0.28765	91.519	0.36601	93.491	1.68721	82.738	6.14598	102.839	30.9402		244.105	2.73294			120.724	0.22703	111.782	11.791
93.61	0.28883	91.574	0.36424	93.546	1.69562	82.787	6.15231	102.901	30.9674		244.246	2.7349			120.797	0.2236	111.849	11.7983
93.666	0.28963	91.629	0.36251	93.603	1.70278	82.837	6.15669	102.963	30.99		244.381	2.73725			120.87	0.22037	111.916	11.8062
93.722	0.28988	91.683	0.36528	93.659	1.70232	82.887	6.15498	103.025	30.9877		244.536	2.73922			120.942	0.22015	111.983	11.8186
93.778	0.28991	91.738	0.37076	93.715	1.70195	82.936	6.14646	103.086	30.9869		244.671	2.74098			121.015	0.22168	112.05	11.8319
93.835	0.29049	91.794	0.37277	93.772	1.6959	82.986	6.14738	103.148	30.9855		244.798	2.74186			121.087	0.22169	112.117	11.8392
93.89	0.29122	91.849	0.37088	93.828	1.69708	83.036	6.15314	103.209	30.9771		244.954	2.74265			121.159	0.21993	112.184	11.8399
93.947	0.29306	91.903	0.37129	93.883	1.69422	83.085	6.15365	103.271	30.99		245.11	2.74294			121.232	0.21822	112.251	11.8296
94.003	0.29299	91.958	0.37116	93.94	1.69537	83.135	6.16754	103.333	31.0064		245.265	2.74422			121.305	0.21503	112.319	11.8334
94.059	0.29341	92.013	0.37475	93.996	1.69561	83.184	6.18516	103.395	31.0269		245.407	2.74588			121.377	0.21984	112.386	11.8399
94.115	0.29449	92.068	0.37288	94.052	1.70328	83.234	6.19832	103.457	31.0711		245.541	2.74814			121.45	0.22587	112.452	11.845
94.172	0.29474	92.123	0.36929	94.108	1.71211	83.284	6.20535	103.518	31.1068		245.718	2.75098			121.521	0.22852	112.52	11.8499
94.228	0.29329	92.178	0.36893	94.164	1.71727	83.334	6.2097	103.58	31.123		245.867	2.75373			121.594	0.23121	112.587	11.8515
94.283	0.292	92.233	0.3682	94.22	1.71977	83.383	6.21594	103.642	31.1291		246.008	2.75588			121.667	0.23229	112.654	11.8447
94.339	0.2913	92.288	0.36953	94.276	1.7241	83.433	6.22274	103.704	31.1422		246.143	2.75853			121.739	0.23514	112.721	11.8512
94.396	0.29244	92.343	0.37156	94.333	1.72651	83.482	6.22914	103.765	31.1721		246.32	2.76069			121.812	0.235	112.788	11.8648
94.452	0.29441	92.397	0.37272	94.388	1.72467	83.532	6.24208	103.827	31.2066		246.461	2.76314			121.884	0.2321	112.855	11.8667
94.508	0.2956	92.453	0.37127	94.445	1.71769	83.582	6.24993	103.889	31.2252		246.589	2.76529			121.956	0.22863	112.922	11.8629
94.564	0.29555	92.508	0.3728	94.501	1.71237	83.632	6.25394	103.95	31.2379		246.73	2.76765			122.029	0.22761	112.989	11.8744
94.62	0.29488	92.562	0.37245	94.557	1.71493	83.681	6.26211	104.012	31.2347		246.886	2.76892			122.101	0.23193	113.056	11.8983
94.676	0.29521	92.617	0.37083	94.613	1.72042	83.731	6.27002	104.074	31.2353		247.028	2.7701			122.174	0.23589	113.124	11.9071
94.732	0.29553	92.672	0.36833	94.669	1.73059	83.78	6.28382	104.136	31.2552		247.169	2.77088			122.247	0.23422	113.191	11.9123
94.789	0.29568	92.727	0.36937	94.725	1.73824	83.83	6.2908	104.198	31.2821		247.304	2.77176			122.319	0.22938	113.258	11.9211
94.845	0.29274	92.782	0.36856	94.781	1.73896	83.88	6.28789	104.259	31.3016		247.473	2.77265			122.391	0.22365	113.325	11.9255
94.901	0.29017	92.837	0.36935	94.837	1.73025	83.93	6.28562	104.321	31.3194		247.629	2.77402			122.464	0.22009	113.392	11.9262
94.957	0.29108	92.892	0.37097	94.894	1.7216	83.979	6.28462	104.382	31.3345		247.771	2.77598			122.536	0.22297	113.459	11.9247
95.013	0.29294	92.947	0.37167	94.949	1.7271	84.029	6.28737	104.444	31.3479		247.919	2.77833			122.609	0.22398	113.526	11.9297
95.07	0.29449	93.002	0.37557	95.005	1.73595	84.079	6.28455	104.506	31.3632		248.082	2.78137			122.681	0.2252	113.594	11.9351
95.126	0.29515	93.057	0.37733	95.062	1.73654	84.128	6.28758	104.568	31.3688		248.224	2.78422			122.754	0.22694	113.661	11.9455
95.182	0.295	93.112	0.37819	95.118	1.73476	84.178	6.30026	104.63	31.3671		248.372	2.78637			122.827	0.22898	113.727	11.9601
95.238	0.29571	93.167	0.37712	95.175	1.73668	84.227	6.31346	104.691	31.3793		248.5	2.78873			122.899	0.23285	113.794	11.9596
95.294	0.29756	93.222	0.37558	95.23	1.73785	84.277	6.31852	104.753	31.4035		248.655	2.79069			122.971	0.23288	113.861	11.9572
95.351	0.29688	93.277	0.37163	95.287	1.74054	84.327	6.3259	104.815	31.4362		248.811	2.79265			123.044	0.23653	113.928	11.9595
95.407	0.2949	93.331	0.36836	95.343	1.74796	84.377	6.33451	104.877	31.4411		248.946	2.79402			123.116	0.23886	113.996	11.9681
95.463	0.29345	93.387	0.36727	95.399	1.7499	84.426	6.34483	104.939	31.4357		249.087	2.7951			123.189	0.2392	114.063	11.9771
95.519	0.29239	93.441	0.36582	95.455	1.75155	84.476	6.35141	105	31.4419		249.257	2.79618			123.261	0.23886	114.13	11.9929
95.575	0.29287	93.496	0.36632	95.511	1.74856	84.525	6.35663	105.062	31.4577		249.406	2.79784			123.333	0.23885	114.197	12.0091
95.631	0.29367	93.551	0.36632	95.567	1.75145	84.575	6.36231	105.124	31.4796		249.533	2.79941			123.406	0.23547	114.264	12.0146
95.687	0.29343	93.606	0.36837	95.624	1.75972	84.625	6.37386	105.185	31.5062		249.689	2.80137			123.478	0.23286	114.331	12.0213
95.743	0.29318	93.661	0.37522	95.679	1.76761	84.675	6.38309	105.247	31.505		249.858	2.80441			123.551	0.2358	114.399	12.0224
95.8	0.29472	93.716	0.37953	95.736	1.77179	84.724	6.38549	105.309	31.5071		250	2.80706			123.623	0.24061	114.466	12.017
95.856	0.29596	93.771	0.38251	95.791	1.77358	84.774	6.39806	105.371	31.5057		250.142	2.80922			123.696	0.24107	114.533	12.0198
95.912	0.29552	93.826	0.38414	95.848	1.77883	84.823	6.41858	105.432	31.5041		250.283	2.81137			123.768	0.24043	114.599	12.0215
95.968	0.29384	93.881	0.38395	95.904	1.78482	84.873	6.43671	105.494	31.5253		250.439	2.81333			123.84	0.24038	114.667	12.0225
96.024	0.29201	93.936	0.38369	95.96	1.78869	84.923	6.43985	105.555	31.5493		250.573	2.8151			123.913	0.23917	114.734	12.0264
96.08	0.29267	93.991	0.38287	96.016	1.78352	84.973	6.43527	105.617	31.5648		250.715	2.81637			123.985	0.23559	114.801	12.0329
96.136	0.29459	94.046	0.38241	96.072	1.77876	85.022	6.4359	105.679	31.5794		250.856	2.81706			124.058	0.23229	114.868	12.0401
96.192	0.29544	94.101	0.38087	96.128	1.77621	85.072	6.42931	105.741	31.608		251.019	2.81804			124.131	0.23285	114.935	12.0457
96.249	0.29539	94.156	0.38069	96.184	1.7806	85.121	6.43027	105.803	31.6337		251.168	2.81892			124.203	0.22943	115.002	12.0506
96.305	0.29631	94.21	0.37821	96.241	1.78014	85.171	6.44494	105.865	31.6534		251.309	2.82049			124.275	0.22854	115.069	12.0596
96.361	0.29801	94.266	0.37783	96.297	1.77716	85.221	6.45478	105.926	31.6685		251.451	2.82265			124.348	0.22274	115.136	12.0733
96.417	0.29996	94.321	0.37735	96.353	1.77511	85.27	6.46794	105.988	31.6697		251.621	2.8248			124.42	0.22246	115.203	12.0911
96.473	0.2988	94.375	0.37761	96.409	1.77756	85.32	6.47699	106.05	31.6728		251.769	2.82765			124.492	0.23012	115.271	12.1081
96.53	0.29831	94.43	0.37934	96.465	1.78447	85.369	6.47712	106.111	31.6824		251.911	2.8298			124.565	0.23972	115.338	12.1272
96.586	0.29861	94.485	0.3852	96.521	1.79172	85.419	6.48168	106.173	31.6966		252.052	2.83265			124.638	0.24422	115.405	12.1319
96.642	0.30033	94.54	0.38614	96.577	1.80456	85.469	6.48063	106.234	31.7123		252.215	2.835			124.71	0.24193	115.472	12.1337
96.698	0.30138	94.595	0.38642	96.633	1.8114	85.519	6.47919	106.296	31.7375		252.357	2.83725			124.782	0.23672	115.539	12.1287
96.754	0.3004	94.65	0.38886	96.69	1.80946	85.568	6.47905	106.358	31.7612		252.484	2.83892			124.854	0.2346	115.606	12.1314
96.81	0.29956	94.705	0.39134	96.746	1.80562	85.618	6.48031	106.42	31.7767		252.619	2.84069			124.927	0.23153	115.673	12.1335
96.866	0.29975	94.76	0.38742	96.802	1.8091	85.668	6.48289	106.482	31.7994		252.788	2.84157			125	0.22985	115.74	12.1298
96.923	0.30008	94.815	0.3826	96.858	1.80941	85.717	6.49124	106.544	31.804		252.923	2.84304			125.072	0.22782	115.807	12.1229
96.979	0.29981	94.869	0.38027	96.914	1.80637	85.767	6.50177	106.605	31.8069		253.064	2.84353			125.145	0.22422	115.874	12.1338
97.035	0.29969	94.924	0.378	96.97	1.80625	85.816	6.52008	106.667	31.8262		253.213	2.84441			125.217	0.22693	115.942	12.1488
97.092	0.29959	94.98	0.3793	97.026	1.81233	85.867	6.53102	106.728	31.8555		253.369	2.84529			125.29	0.23124	116.008	12.1688
97.148	0.29875	95.035	0.38155	97.083	1.81773	85.916	6.54684	106.79	31.882		253.524	2.84696			125.362	0.23601	116.076	12.1793
97.204	0.2983	95.089	0.38211	97.138	1.82359	85.966	6.56032	106.852	31.8956		253.666	2.84912			125.435	0.23653	116.143	12.1897
97.26	0.30015	95.144	0.3821	97.194	1.82674	86.015	6.56213	106.914	31.8948		253.808	2.85137			125.508	0.23638	116.21	12.1966
97.316	0.30069	95.199	0.38524	97.251	1.8306	86.065	6.56151	106.976	31.9023		253.977	2.85441			125.58	0.23709	116.277	12.1999
97.372	0.30017	95.254	0.3871	97.307	1.83482	86.115	6.56691	107.037	31.8971		254.126	2.85716			125.652	0.24091	116.344	12.2017
97.428	0.30085	95.309	0.39018	97.363	1.83275	86.165	6.57502	107.099	31.8971		254.268	2.85941			125.725	0.24391	116.411	12.2036
97.484	0.30081	95.364	0.39169	97.419	1.8342	86.214	6.57673	107.161	31.9129		254.409	2.86176			125.797	0.24651	116.478	12.2077
97.54	0.30148	95.419	0.39156	97.475	1.83817	86.264	6.58502	107.222	31.9341		254.572	2.86441			125.869	0.24315	116.545	12.217
97.596	0.30154	95.474	0.39154	97.531	1.8457	86.313	6.60067	107.284	31.9552		254.706	2.86676			125.942	0.24305	116.613	12.2204
97.653	0.29977	95.529	0.39096	97.587	1.84967	86.363	6.61516	107.346	31.977		254.834	2.86824			126.015	0.24354	116.68	12.2177
97.709	0.29973	95.583	0.38894	97.644	1.84053	86.412	6.62114	107.408	32.004		254.982	2.86922			126.087	0.24686	116.747	12.2132
97.765	0.30005	95.639	0.38909	97.7	1.83492	86.462	6.62116	107.469	32.018		255.138	2.87			126.159	0.24908	116.814	12.2174
97.821	0.30069	95.694	0.38908	97.756	1.83469	86.512	6.63027	107.531	32.0182		255.287	2.87049			126.231	0.24911	116.881	12.2286
97.877	0.30137	95.749	0.38974	97.812	1.83544	86.562	6.63816	107.593	32.0283		255.428	2.87137			126.304	0.24411	116.948	12.2382
97.933	0.30072	95.803	0.3933	97.868	1.83301	86.611	6.64104	107.655	32.0361		255.57	2.87265			126.377	0.23929	117.015	12.2505
97.989	0.30075	95.858	0.39429	97.924	1.83422	86.661	6.63964	107.717	32.0516		255.74	2.87422			126.449	0.23692	117.082	12.2578
98.046	0.30167	95.913	0.39282	97.98	1.83828	86.71	6.63992	107.778	32.0686		255.888	2.87716			126.522	0.23342	117.149	12.2638
98.102	0.30149	95.968	0.39201	98.037	1.84683	86.76	6.65182	107.84	32.0829		256.016	2.87941			126.594	0.23107	117.217	12.2662
98.158	0.30269	96.023	0.39689	98.093	1.85241	86.81	6.66892	107.902	32.1026		256.171	2.88245			126.666	0.23246	117.283	12.2685
98.214	0.3029	96.079	0.39727	98.149	1.85552	86.86	6.68173	107.963	32.1173		256.341	2.8852			126.739	0.23484	117.351	12.2805
98.27	0.30311	96.133	0.39713	98.205	1.85802	86.909	6.68232	108.025	32.1337		256.49	2.88804			126.811	0.23746	117.418	12.2874
98.327	0.30331	96.188	0.3993	98.261	1.86051	86.959	6.69026	108.087	32.1528		256.624	2.89029			126.884	0.23769	117.485	12.2843
98.383	0.30364	96.243	0.40151	98.317	1.86015	87.009	6.69344	108.148	32.1566		256.766	2.89304			126.957	0.23086	117.552	12.2771
98.439	0.30204	96.298	0.40201	98.373	1.85795	87.058	6.69873	108.21	32.1608		256.921	2.89441			127.029	0.22704	117.619	12.2764
98.495	0.30058	96.353	0.4032	98.429	1.86033	87.108	6.70014	108.272	32.1724		257.056	2.89608			127.101	0.22815	117.686	12.2777
98.551	0.30002	96.408	0.40558	98.486	1.86758	87.158	6.70425	108.333	32.1824		257.197	2.89676			127.173	0.23256	117.753	12.2843
98.607	0.3004	96.463	0.40738	98.541	1.87337	87.207	6.71875	108.395	32.1968		257.339	2.89765			127.246	0.23684	117.82	12.2869
98.663	0.30203	96.518	0.40992	98.598	1.87533	87.257	6.72918	108.457	32.2178		257.502	2.89873			127.319	0.24086	117.888	12.2936
98.719	0.30255	96.573	0.40717	98.653	1.87752	87.307	6.72878	108.519	32.2251		257.65	2.9			127.391	0.24283	117.955	12.3085
98.776	0.30295	96.627	0.40274	98.71	1.88132	87.356	6.72726	108.58	32.2228		257.792	2.90157			127.463	0.24222	118.021	12.327
98.832	0.30387	96.682	0.40041	98.766	1.8783	87.406	6.73142	108.642	32.2289		257.941	2.90392			127.536	0.23958	118.089	12.3313
98.888	0.30411	96.738	0.40138	98.822	1.87973	87.456	6.73645	108.704	32.2396		258.103	2.90627			127.608	0.23525	118.156	12.3318
98.944	0.30345	96.793	0.40173	98.878	1.8826	87.505	6.74834	108.765	32.2591		258.252	2.90931			127.681	0.23488	118.223	12.3366
99	0.30171	96.847	0.39963	98.934	1.88902	87.555	6.75171	108.827	32.2854		258.393	2.91157			127.753	0.23652	118.29	12.3519
99.056	0.30221	96.902	0.39782	98.99	1.89625	87.604	6.76126	108.889	32.3103		258.535	2.91461			127.826	0.23531	118.357	12.37
99.112	0.30328	96.957	0.39945	99.046	1.89596	87.654	6.77117	108.951	32.3326		258.691	2.91735			127.898	0.23512	118.424	12.3785
99.169	0.30458	97.012	0.39743	99.103	1.8924	87.704	6.78276	109.013	32.3484		258.839	2.9202			127.97	0.2354	118.491	12.3788
99.225	0.30656	97.067	0.39642	99.159	1.88893	87.753	6.80225	109.074	32.3652		258.974	2.92245			128.043	0.23589	118.558	12.387
99.281	0.30696	97.122	0.39832	99.215	1.89437	87.803	6.81974	109.136	32.3742		259.115	2.92431			128.115	0.237	118.625	12.3907
99.337	0.30625	97.177	0.40456	99.271	1.90022	87.853	6.82959	109.198	32.3736		259.278	2.92549			128.188	0.24255	118.693	12.3953
99.393	0.30551	97.232	0.40678	99.327	1.90634	87.902	6.83122	109.259	32.3729		259.42	2.92637			128.261	0.24555	118.76	12.4027
99.449	0.30553	97.287	0.41107	99.383	1.91256	87.952	6.82448	109.321	32.3783		259.547	2.92716			128.333	0.2443	118.827	12.412
99.506	0.3044	97.341	0.41245	99.439	1.91099	88.001	6.8232	109.383	32.3832		259.703	2.92833			128.406	0.24568	118.894	12.4154
99.562	0.30277	97.396	0.41132	99.496	1.911	88.051	6.83109	109.444	32.3931		259.873	2.9302			128.478	0.24555	118.96	12.4247
99.618	0.3027	97.452	0.40957	99.552	1.91262	88.101	6.84199	109.506	32.409		260.021	2.93284			128.551	0.24395	119.028	12.4395
99.674	0.30351	97.507	0.405	99.608	1.90917	88.151	6.85206	109.568	32.4215		260.163	2.93539			128.623	0.24168	119.095	12.4463
99.73	0.30509	97.561	0.39889	99.664	1.90651	88.2	6.85053	109.63	32.44		260.29	2.93853			128.696	0.24123	119.162	12.4495
99.786	0.3064	97.616	0.39676	99.72	1.90388	88.25	6.84777	109.692	32.4515		260.474	2.94088			128.768	0.24374	119.23	12.4561
99.843	0.30721	97.671	0.39764	99.776	1.90027	88.299	6.84895	109.753	32.4627		260.616	2.94343			128.841	0.24545	119.296	12.4593
99.899	0.30681	97.726	0.39899	99.832	1.90617	88.349	6.85795	109.815	32.4579		260.75	2.94549			128.913	0.24357	119.364	12.4655
99.955	0.30602	97.781	0.39888	99.888	1.914	88.399	6.87234	109.876	32.453		260.885	2.94853			128.985	0.24235	119.431	12.4732
100.011	0.30567	97.836	0.39717	99.945	1.9282	88.449	6.88322	109.938	32.4584		261.055	2.95049			129.058	0.24715	119.498	12.4808
100.067	0.30518	97.891	0.40126	100.001	1.9367	88.498	6.8867	110	32.4853		261.189	2.95216			129.13	0.25358	119.565	12.4853
100.123	0.30481	97.946	0.40396	100.057	1.93962	88.548	6.8999	110.062	32.5146		261.323	2.95265			129.203	0.25387	119.632	12.4806
100.18	0.30415	98	0.40917	100.112	1.9355	88.597	6.90765	110.124	32.5396		261.465	2.95324			129.275	0.25419	119.699	12.4711
100.236	0.30411	98.055	0.40946	100.169	1.93227	88.647	6.91103	110.185	32.5642		261.628	2.95373			129.347	0.25351	119.766	12.4712
100.292	0.30629	98.111	0.40905	100.225	1.93628	88.697	6.91611	110.247	32.5951		261.776	2.95441			129.42	0.24941	119.833	12.4813
100.348	0.30753	98.165	0.41057	100.281	1.93694	88.747	6.92738	110.308	32.6222		261.918	2.95549			129.492	0.24677	119.9	12.4921
100.404	0.30659	98.22	0.41093	100.337	1.93512	88.797	6.93854	110.37	32.6444		262.052	2.95765			129.565	0.24351	119.967	12.506
100.46	0.30675	98.275	0.41134	100.393	1.93617	88.846	6.9505	110.432	32.6665		262.229	2.9602			129.638	0.24393	120.034	12.5184
100.516	0.30709	98.33	0.414	100.449	1.94247	88.896	6.95202	110.494	32.6745		262.371	2.96353			129.71	0.24627	120.102	12.5233
100.573	0.307	98.385	0.4133	100.505	1.95407	88.945	6.95471	110.555	32.6901		262.519	2.96627			129.783	0.25108	120.169	12.5178
100.629	0.30719	98.44	0.41266	100.562	1.96356	88.995	6.95546	110.617	32.7058		262.654	2.96873			129.855	0.25692	120.235	12.5081
100.685	0.30732	98.495	0.41153	100.618	1.96352	89.045	6.96006	110.679	32.7073		262.831	2.97069			129.927	0.25764	120.303	12.5094
100.741	0.30795	98.55	0.40901	100.674	1.96197	89.094	6.96627	110.74	32.7084		262.972	2.97343			130	0.25925	120.37	12.5147
100.797	0.3076	98.605	0.40869	100.73	1.95713	89.144	6.96317	110.802	32.7107		263.107	2.97549			130.072	0.25905	120.437	12.5276
100.853	0.30717	98.66	0.40965	100.786	1.95187	89.193	6.97937	110.864	32.724		263.241	2.97765			130.145	0.25819	120.505	12.5421
100.91	0.30681	98.715	0.41001	100.842	1.95257	89.243	6.99091	110.926	32.7276		263.39	2.97931			130.218	0.25772	120.571	12.5492
100.966	0.30621	98.769	0.41043	100.898	1.95837	89.292	6.99747	110.988	32.7373		263.546	2.98			130.29	0.25554	120.638	12.5471
101.022	0.30532	98.825	0.41166	100.954	1.9665	89.342	7.00257	111.049	32.7616		263.687	2.98049			130.362	0.24997	120.706	12.5542
101.078	0.30593	98.88	0.41009	101.011	1.9666	89.392	7.01254	111.111	32.7918		263.829	2.98127			130.435	0.25145	120.772	12.5754
101.134	0.3069	98.935	0.41402	101.067	1.96416	89.442	7.01522	111.173	32.8104		263.984	2.98265			130.507	0.25358	120.84	12.5854
101.19	0.30629	98.989	0.41508	101.123	1.9628	89.491	7.02193	111.234	32.8221		264.147	2.9848			130.58	0.25624	120.907	12.5912
101.246	0.30413	99.044	0.41355	101.179	1.97088	89.541	7.02279	111.296	32.8431		264.289	2.98716			130.652	0.25969	120.974	12.5942
101.303	0.30406	99.099	0.41136	101.235	1.97523	89.591	7.02226	111.358	32.854		264.437	2.99			130.725	0.25532	121.041	12.5934
101.359	0.30431	99.154	0.41181	101.291	1.98179	89.64	7.0236	111.419	32.8543		264.6	2.99235			130.797	0.25023	121.108	12.6027
101.415	0.30586	99.209	0.41546	101.347	1.99541	89.69	7.03417	111.481	32.8415		264.742	2.9952			130.869	0.24659	121.175	12.6154
101.471	0.30646	99.264	0.41466	101.403	2.00435	89.74	7.04399	111.543	32.8398		264.876	2.99755			130.942	0.24453	121.242	12.6208
101.527	0.3067	99.319	0.41199	101.459	2.00395	89.79	7.05711	111.605	32.8633		265.018	2.9998			131.014	0.24514	121.309	12.624
101.583	0.30849	99.374	0.41035	101.515	1.9978	89.839	7.06095	111.667	32.8812		265.18	3.00147			131.087	0.24709	121.377	12.6305
101.64	0.31178	99.429	0.41164	101.571	1.98829	89.889	7.06361	111.729	32.904		265.322	3.00265			131.16	0.25241	121.444	12.6452
101.696	0.31275	99.484	0.41324	101.628	1.98205	89.939	7.06926	111.79	32.9248		265.464	3.00363			131.232	0.25736	121.51	12.6512
101.752	0.31118	99.539	0.41726	101.684	1.9783	89.988	7.08081	111.852	32.9344		265.612	3.00461			131.304	0.26002	121.578	12.6457
101.808	0.30887	99.594	0.42087	101.74	1.9782	90.038	7.09684	111.913	32.9412		265.775	3.00647			131.377	0.26259	121.645	12.6458
101.864	0.30791	99.649	0.42419	101.796	1.98214	90.088	7.10248	111.975	32.9678		265.924	3.00873			131.449	0.26029	121.712	12.6543
101.92	0.30779	99.704	0.42293	101.852	1.98877	90.137	7.10452	112.037	33.0002		266.058	3.01127			131.522	0.25961	121.779	12.6637
101.977	0.30909	99.759	0.42388	101.908	1.99825	90.187	7.11005	112.099	33.0313		266.2	3.01392			131.594	0.25833	121.846	12.6766
102.033	0.31029	99.813	0.42549	101.964	2.00037	90.236	7.10717	112.161	33.0446		266.355	3.01569			131.666	0.26085	121.913	12.6823
102.089	0.31028	99.868	0.42862	102.021	2.00472	90.286	7.1038	112.222	33.0563		266.504	3.01716			131.739	0.26141	121.98	12.681
102.145	0.31019	99.924	0.4309	102.076	2.01172	90.336	7.0988	112.284	33.0652		266.645	3.01784			131.811	0.25776	122.047	12.6842
102.201	0.30966	99.979	0.42859	102.133	2.01462	90.386	7.10593	112.346	33.0678		266.787	3.01892			131.884	0.25449	122.114	12.6837
102.257	0.30938	100.033	0.42544	102.189	2.01726	90.435	7.11566	112.407	33.0649		266.957	3.02069			131.957	0.25266	122.182	12.6883
102.313	0.30946	100.088	0.42433	102.245	2.01691	90.485	7.13263	112.469	33.0794		267.105	3.02343			132.029	0.25582	122.249	12.6977
102.37	0.30958	100.143	0.42387	102.301	2.01349	90.534	7.14933	112.531	33.0864		267.247	3.02559			132.101	0.25553	122.316	12.7115
102.426	0.30959	100.198	0.42677	102.357	2.00967	90.584	7.15378	112.592	33.1017		267.389	3.02824			132.174	0.25104	122.383	12.7208
102.482	0.30923	100.253	0.42616	102.413	2.00839	90.634	7.15525	112.654	33.1268		267.551	3.03039			132.246	0.24679	122.45	12.7181
102.538	0.30935	100.308	0.42244	102.47	2.00826	90.683	7.16409	112.716	33.1528		267.686	3.03235			132.319	0.24636	122.517	12.7112
102.594	0.30999	100.363	0.42207	102.525	2.01153	90.733	7.17244	112.777	33.1699		267.827	3.03392			132.391	0.25235	122.584	12.7199
102.65	0.30976	100.418	0.42052	102.581	2.00926	90.782	7.19307	112.839	33.1742		267.948	3.0352			132.464	0.25268	122.652	12.7316
102.707	0.31003	100.472	0.42117	102.638	2.00788	90.832	7.20618	112.901	33.1627		268.117	3.03608			132.537	0.25159	122.719	12.7302
102.763	0.31106	100.527	0.42676	102.694	2.0093	90.882	7.21604	112.963	33.1424		268.259	3.03696			132.609	0.2571	122.785	12.7372
102.819	0.31342	100.583	0.42952	102.75	2.0167	90.932	7.22074	113.025	33.139		268.401	3.03735			132.681	0.25743	122.853	12.7468
102.875	0.31446	100.638	0.42592	102.806	2.02672	90.982	7.22923	113.086	33.1608		268.549	3.03824			132.753	0.25986	122.92	12.7607
102.931	0.31469	100.692	0.42231	102.862	2.03139	91.031	7.23453	113.148	33.1777		268.712	3.03951			132.826	0.25888	122.986	12.7643
102.987	0.3142	100.747	0.42317	102.918	2.03163	91.081	7.23749	113.209	33.2132		268.861	3.04196			132.898	0.26137	123.054	12.7624
103.044	0.31463	100.802	0.42477	102.974	2.03159	91.13	7.24864	113.271	33.241		269.002	3.04451			132.971	0.26224	123.121	12.766
103.1	0.31444	100.857	0.42432	103.03	2.0339	91.18	7.26419	113.333	33.257		269.151	3.04775			133.043	0.26158	123.188	12.7811
103.156	0.31265	100.912	0.42491	103.087	2.03401	91.23	7.27371	113.395	33.2469		269.314	3.05039			133.116	0.26043	123.255	12.7901
103.212	0.31108	100.967	0.42602	103.143	2.03631	91.28	7.28166	113.457	33.2442		269.455	3.05304			133.188	0.26188	123.322	12.7955
103.268	0.3103	101.022	0.42723	103.199	2.03756	91.329	7.28959	113.518	33.2606		269.597	3.0548			133.26	0.26179	123.389	12.804
103.324	0.31071	101.077	0.42831	103.255	2.03542	91.379	7.29356	113.58	33.2929		269.738	3.05676			133.333	0.2578	123.457	12.8079
103.381	0.3121	101.132	0.42737	103.311	2.03808	91.429	7.29722	113.642	33.3003		269.901	3.05843			133.406	0.25855	123.524	12.8118
103.437	0.3126	101.187	0.42707	103.367	2.04997	91.478	7.29289	113.704	33.3084		270.042	3.0602			133.478	0.25811	123.591	12.8152
103.493	0.3119	101.242	0.42782	103.423	2.06101	91.528	7.2953	113.765	33.3196		270.177	3.06167			133.55	0.25838	123.658	12.8197
103.549	0.31143	101.297	0.42768	103.48	2.06681	91.577	7.30064	113.827	33.3398		270.333	3.06363			133.623	0.26088	123.725	12.8237
103.605	0.3115	101.352	0.42764	103.536	2.06571	91.627	7.30686	113.889	33.3458		270.495	3.06539			133.695	0.26569	123.792	12.8231
103.661	0.31149	101.407	0.42659	103.592	2.0651	91.677	7.31273	113.95	33.3586		270.63	3.06755			133.768	0.26773	123.859	12.8215
103.717	0.31063	101.462	0.42625	103.648	2.0667	91.726	7.31526	114.013	33.3679		270.764	3.06951			133.84	0.26603	123.926	12.8286
103.774	0.31083	101.517	0.42822	103.704	2.07108	91.776	7.32629	114.074	33.3921		270.899	3.07088			133.913	0.26467	123.994	12.8377
103.83	0.31121	101.571	0.42994	103.76	2.06835	91.825	7.33518	114.136	33.4134		271.076	3.07176			133.985	0.26081	124.06	12.8479
103.886	0.31136	101.626	0.43541	103.816	2.06493	91.875	7.34054	114.197	33.4217		271.217	3.07284			134.058	0.26161	124.127	12.8583
103.942	0.3116	101.681	0.43785	103.873	2.06305	91.925	7.34662	114.259	33.4309		271.359	3.07392			134.13	0.2598	124.195	12.8635
103.998	0.3121	101.736	0.43736	103.929	2.07149	91.975	7.35602	114.321	33.456		271.493	3.07578			134.203	0.26297	124.261	12.8728
104.054	0.31388	101.791	0.43087	103.984	2.07742	92.024	7.36669	114.382	33.4801		271.67	3.07755			134.276	0.2641	124.329	12.8888
104.111	0.31554	101.846	0.42634	104.04	2.08238	92.074	7.36949	114.444	33.4917		271.812	3.08			134.348	0.26317	124.396	12.8968
104.167	0.31655	101.901	0.4285	104.097	2.08782	92.123	7.37639	114.506	33.5018		271.953	3.08255			134.42	0.26483	124.463	12.9052
104.223	0.31707	101.956	0.42991	104.153	2.09423	92.173	7.37763	114.568	33.5141		272.088	3.085			134.493	0.26096	124.53	12.8959
104.279	0.31535	102.011	0.42775	104.209	2.09841	92.223	7.38823	114.629	33.5272		272.258	3.08667			134.565	0.25724	124.597	12.8867
104.335	0.31479	102.066	0.42874	104.265	2.09905	92.273	7.39634	114.691	33.5402		272.406	3.08824			134.637	0.25377	124.664	12.8977
104.391	0.31618	102.121	0.43287	104.321	2.09655	92.323	7.40177	114.753	33.5599		272.548	3.08951			134.71	0.25653	124.731	12.908
104.447	0.317	102.176	0.43272	104.377	2.10109	92.372	7.41303	114.815	33.5611		272.696	3.09147			134.783	0.26058	124.799	12.9206
104.504	0.31591	102.231	0.43494	104.433	2.10216	92.422	7.42108	114.877	33.5699		272.845	3.09392			134.855	0.2647	124.866	12.9259
104.56	0.31443	102.285	0.43813	104.489	2.10199	92.471	7.43121	114.938	33.5918		272.994	3.09686			134.928	0.26975	124.933	12.919
104.616	0.31367	102.341	0.44201	104.546	2.10388	92.521	7.4427	115	33.5978		273.135	3.09892			135	0.27528	124.999	12.9124
104.672	0.31402	102.396	0.4428	104.602	2.1067	92.571	7.45589	115.061	33.6011		273.27	3.10078			135.073	0.27741	125.067	12.9161
104.728	0.31642	102.451	0.44216	104.658	2.10812	92.621	7.46134	115.123	33.6086		273.432	3.10147			135.145	0.27957	125.134	12.9155
104.784	0.31833	102.505	0.44021	104.714	2.11083	92.67	7.46002	115.185	33.6117		273.581	3.10196			135.217	0.27597	125.201	12.9145
104.84	0.31828	102.56	0.44055	104.77	2.11022	92.72	7.45118	115.247	33.6292		273.723	3.10304			135.29	0.27216	125.268	12.9212
104.897	0.31768	102.615	0.44056	104.826	2.10534	92.769	7.4515	115.309	33.654		273.871	3.10451			135.363	0.26889	125.336	12.9284
104.953	0.31732	102.67	0.44386	104.883	2.10205	92.819	7.4688	115.371	33.6696		274.041	3.10696			135.435	0.26435	125.402	12.9368
105.009	0.31741	102.725	0.44654	104.939	2.10826	92.869	7.48499	115.432	33.6751		274.183	3.10951			135.507	0.2643	125.469	12.9504
105.065	0.31747	102.78	0.45151	104.995	2.11624	92.919	7.49138	115.494	33.6797		274.324	3.11167			135.579	0.26776	125.536	12.956
105.121	0.31673	102.835	0.45172	105.051	2.11948	92.968	7.50428	115.555	33.6881		274.452	3.11431			135.652	0.27051	125.603	12.9637
105.177	0.31545	102.89	0.45075	105.107	2.11831	93.018	7.51512	115.617	33.7053		274.621	3.11627			135.725	0.27035	125.671	12.9736
105.234	0.31554	102.945	0.45116	105.163	2.11833	93.067	7.51234	115.679	33.7313		274.763	3.11824			135.797	0.27438	125.738	12.9865
105.29	0.31819	103	0.4496	105.219	2.12248	93.117	7.50932	115.741	33.748		274.897	3.11931			135.87	0.27978	125.805	12.9925
105.346	0.32061	103.055	0.44708	105.276	2.13113	93.167	7.52148	115.803	33.7575		275.032	3.1202			135.942	0.28294	125.872	13.0069
105.402	0.32008	103.11	0.44654	105.332	2.13611	93.216	7.53237	115.864	33.7667		275.195	3.12088			136.015	0.28448	125.939	13.0176
105.458	0.31847	103.165	0.44611	105.388	2.14317	93.266	7.53611	115.926	33.7726		275.343	3.12167			136.087	0.28104	126.006	13.0195
105.514	0.31744	103.22	0.44929	105.444	2.1463	93.316	7.5274	115.988	33.785		275.471	3.12255			136.16	0.27897	126.074	13.0288
105.571	0.3172	103.275	0.45381	105.5	2.14814	93.365	7.52185	116.05	33.8079		275.633	3.12392			136.232	0.27767	126.14	13.0393
105.627	0.31747	103.329	0.45592	105.556	2.1475	93.415	7.53138	116.111	33.819		275.796	3.12598			136.304	0.27829	126.208	13.032
105.683	0.31723	103.384	0.45662	105.612	2.14762	93.465	7.54536	116.173	33.8337		275.945	3.12892			136.377	0.28111	126.275	13.0271
105.739	0.31757	103.439	0.45402	105.668	2.1467	93.515	7.55729	116.235	33.8426		276.086	3.13127			136.449	0.28363	126.341	13.033
105.795	0.31777	103.495	0.45315	105.724	2.1458	93.564	7.57616	116.296	33.8463		276.228	3.13343			136.522	0.28303	126.409	13.0478
105.851	0.3183	103.549	0.45214	105.781	2.14872	93.614	7.59675	116.358	33.8603		276.398	3.13608			136.594	0.28041	126.476	13.053
105.907	0.31872	103.604	0.45259	105.837	2.14871	93.663	7.60648	116.42	33.8864		276.532	3.13863			136.667	0.28086	126.543	13.0601
105.964	0.31915	103.659	0.45182	105.893	2.14634	93.713	7.60383	116.482	33.9228		276.667	3.14078			136.739	0.28344	126.61	13.0567
106.02	0.31877	103.714	0.45242	105.949	2.14644	93.762	7.59823	116.544	33.9364		276.794	3.14196			136.812	0.28122	126.677	13.0588
106.076	0.31969	103.769	0.45178	106.005	2.14865	93.812	7.597	116.605	33.9589		276.964	3.14275			136.884	0.27887	126.744	13.0747
106.132	0.32114	103.824	0.45263	106.061	2.15481	93.862	7.60682	116.667	33.9591		277.105	3.14324			136.956	0.27804	126.811	13.0878
106.188	0.3221	103.879	0.45192	106.117	2.15896	93.912	7.62793	116.728	33.9514		277.233	3.14363			137.029	0.27301	126.878	13.0994
106.244	0.32138	103.933	0.45067	106.173	2.15696	93.961	7.64568	116.79	33.9426		277.381	3.14412			137.101	0.27078	126.945	13.1086
106.3	0.32026	103.989	0.45062	106.229	2.15875	94.011	7.65619	116.852	33.9548		277.558	3.14559			137.174	0.27049	127.013	13.1135
106.357	0.31909	104.043	0.44977	106.285	2.16026	94.06	7.65039	116.914	33.9715		277.707	3.14804			137.247	0.27131	127.079	13.1253
106.413	0.31922	104.098	0.45044	106.342	2.16833	94.11	7.64139	116.976	33.9831		277.849	3.15078			137.319	0.27352	127.147	13.1383
106.469	0.31845	104.153	0.44955	106.398	2.17579	94.16	7.63907	117.037	34.0137		277.99	3.15402			137.391	0.27628	127.214	13.1383
106.525	0.31734	104.209	0.44978	106.454	2.17818	94.21	7.65167	117.099	34.0478		278.16	3.15627			137.464	0.2781	127.28	13.126
106.581	0.31752	104.263	0.44934	106.51	2.18056	94.259	7.66037	117.161	34.0668		278.309	3.15912			137.536	0.27813	127.348	13.121
106.637	0.31848	104.318	0.45221	106.566	2.18078	94.309	7.66393	117.223	34.0793		278.45	3.16108			137.609	0.27954	127.415	13.1279
106.694	0.31937	104.373	0.45373	106.622	2.18652	94.358	7.67259	117.284	34.0877		278.592	3.16402			137.682	0.2825	127.482	13.1373
106.75	0.32017	104.428	0.45874	106.679	2.18874	94.408	7.68912	117.346	34.0851		278.733	3.16627			137.754	0.2859	127.549	13.1357
106.806	0.32027	104.483	0.46094	106.735	2.19212	94.458	7.70565	117.407	34.0761		278.882	3.16863			137.826	0.28722	127.616	13.1385
106.862	0.32063	104.538	0.45936	106.791	2.19364	94.508	7.71259	117.469	34.0814		279.009	3.16971			137.899	0.29008	127.683	13.1415
106.918	0.32136	104.593	0.45648	106.847	2.19969	94.557	7.70964	117.531	34.1005		279.151	3.1702			137.971	0.29175	127.751	13.144
106.974	0.32215	104.648	0.45193	106.903	2.1998	94.607	7.70934	117.593	34.1107		279.321	3.17078			138.044	0.2892	127.818	13.16
107.031	0.32288	104.703	0.44888	106.959	2.20292	94.657	7.7196	117.655	34.1206		279.476	3.17147			138.116	0.28352	127.885	13.1716
107.087	0.32333	104.758	0.44957	107.015	2.20435	94.706	7.72974	117.716	34.1347		279.618	3.17294			138.189	0.28412	127.952	13.1842
107.143	0.32291	104.812	0.45136	107.071	2.20643	94.756	7.73434	117.778	34.1537		279.766	3.17598			138.261	0.28072	128.019	13.1918
107.199	0.323	104.868	0.45183	107.127	2.2027	94.806	7.74146	117.839	34.1662		279.936	3.17863			138.333	0.27916	128.086	13.1985
107.255	0.32324	104.922	0.45682	107.184	2.19543	94.855	7.75766	117.901	34.1904		280.071	3.18167			138.406	0.2789	128.153	13.2072
107.311	0.32359	104.977	0.45988	107.239	2.19497	94.905	7.76578	117.963	34.2123		280.212	3.18402			138.478	0.27671	128.22	13.2077
107.367	0.32215	105.032	0.46097	107.295	2.19939	94.954	7.76782	118.025	34.2205		280.354	3.18647			138.551	0.27419	128.288	13.2108
107.424	0.3209	105.087	0.45748	107.352	2.20179	95.004	7.77957	118.086	34.2321		280.502	3.18824			138.623	0.27238	128.354	13.2096
107.48	0.32053	105.142	0.45778	107.408	2.20696	95.054	7.78433	118.148	34.2508		280.644	3.1899			138.695	0.27047	128.421	13.2018
107.536	0.32095	105.197	0.46261	107.464	2.21345	95.104	7.79234	118.21	34.2726		280.786	3.19078			138.768	0.26887	128.488	13.1942
107.592	0.32214	105.252	0.46689	107.52	2.22374	95.153	7.80312	118.272	34.2929		280.927	3.19167			138.84	0.27224	128.555	13.2082
107.648	0.32257	105.307	0.46615	107.576	2.22687	95.203	7.80327	118.334	34.3064		281.097	3.19255			138.913	0.28052	128.623	13.2155
107.704	0.32265	105.362	0.46298	107.632	2.22437	95.252	7.80486	118.396	34.3096		281.246	3.19382			138.986	0.28434	128.69	13.2174
107.76	0.32217	105.417	0.46223	107.688	2.22146	95.302	7.80576	118.457	34.3331		281.387	3.19578			139.058	0.28493	128.757	13.2273
107.817	0.32237	105.471	0.46389	107.744	2.21958	95.352	7.80487	118.519	34.3541		281.529	3.19863			139.13	0.28276	128.824	13.2356
107.873	0.3225	105.526	0.46698	107.801	2.23097	95.401	7.81414	118.58	34.3629		281.699	3.20127			139.203	0.28179	128.891	13.2462
107.929	0.32117	105.582	0.47006	107.857	2.23854	95.451	7.82688	118.642	34.365		281.84	3.20422			139.275	0.28224	128.958	13.2599
107.985	0.31957	105.637	0.46933	107.913	2.2433	95.501	7.83813	118.704	34.3639		281.989	3.20627			139.348	0.28453	129.025	13.264
108.041	0.31981	105.691	0.46626	107.969	2.24486	95.551	7.84259	118.766	34.3753		282.123	3.20824			139.42	0.28356	129.092	13.2686
108.097	0.32002	105.746	0.46337	108.025	2.24353	95.6	7.85385	118.828	34.4018		282.286	3.21098			139.493	0.28293	129.16	13.2733
108.154	0.31979	105.801	0.46214	108.081	2.24162	95.65	7.86098	118.889	34.4316		282.42	3.21324			139.566	0.28404	129.227	13.2739
108.21	0.31941	105.856	0.46683	108.137	2.24013	95.699	7.87238	118.951	34.4581		282.555	3.21471			139.638	0.28564	129.293	13.274
108.266	0.31958	105.911	0.47236	108.194	2.24034	95.749	7.88357	119.013	34.4646		282.696	3.21539			139.71	0.28672	129.36	13.2783
108.322	0.32054	105.966	0.47205	108.25	2.24277	95.799	7.88357	119.074	34.4637		282.852	3.21598			139.782	0.288	129.428	13.2804
108.378	0.32177	106.021	0.46824	108.305	2.24317	95.848	7.88595	119.136	34.4695		283.008	3.21647			139.855	0.28861	129.495	13.2821
108.434	0.32283	106.076	0.46907	108.362	2.24898	95.898	7.88935	119.198	34.4675		283.149	3.21735			139.928	0.28693	129.562	13.2905
108.491	0.32321	106.131	0.46747	108.418	2.2555	95.947	7.88952	119.26	34.4743		283.298	3.21931			140	0.28426	129.629	13.2991
108.547	0.32344	106.186	0.46632	108.474	2.25817	95.997	7.89533	119.321	34.4919		283.454	3.22167			140.072	0.28195	129.696	13.3127
108.603	0.32381	106.241	0.46506	108.531	2.25896	96.047	7.9094	119.383	34.5038		283.609	3.22451			140.145	0.28375	129.763	13.3324
108.659	0.32431	106.296	0.46918	108.587	2.26035	96.097	7.92037	119.444	34.5206		283.751	3.22706			140.217	0.28475	129.83	13.3469
108.715	0.3241	106.351	0.47191	108.642	2.26001	96.146	7.92328	119.506	34.5391		283.892	3.22931			140.29	0.28514	129.898	13.3504
108.771	0.32574	106.405	0.47242	108.699	2.2624	96.196	7.93768	119.568	34.552		284.062	3.23225			140.362	0.28722	129.965	13.3488
108.827	0.32616	106.461	0.46884	108.755	2.26478	96.246	7.95021	119.63	34.5462		284.204	3.23471			140.435	0.28972	130.032	13.3466
108.884	0.32731	106.515	0.4719	108.811	2.27349	96.295	7.96004	119.692	34.5492		284.352	3.23667			140.507	0.29163	130.099	13.3407
108.94	0.32765	106.571	0.47545	108.867	2.28146	96.345	7.95675	119.753	34.5747		284.48	3.23922			140.579	0.28731	130.166	13.3479
108.996	0.3264	106.625	0.47447	108.923	2.28368	96.395	7.95087	119.815	34.6195		284.636	3.24118			140.652	0.28309	130.233	13.3543
109.052	0.32428	106.681	0.47335	108.979	2.27898	96.444	7.95515	119.877	34.6446		284.784	3.24314			140.724	0.28484	130.3	13.3747
109.108	0.3237	106.735	0.47277	109.035	2.27204	96.494	7.96186	119.938	34.6725		284.919	3.24422			140.797	0.28839	130.367	13.3802
109.164	0.32426	106.79	0.47353	109.091	2.27301	96.543	7.97657	120	34.6774		285.06	3.2449			140.869	0.28903	130.434	13.3785
109.221	0.32442	106.845	0.47548	109.147	2.27958	96.593	8.00261	120.062	34.6713		285.209	3.24529			140.942	0.28569	130.502	13.3783
109.277	0.32418	106.9	0.47969	109.203	2.29012	96.643	8.02008	120.124	34.6657		285.372	3.24559			141.014	0.28184	130.568	13.3786
109.333	0.32357	106.955	0.47926	109.26	2.29538	96.693	8.02387	120.185	34.6463		285.513	3.24667			141.086	0.27896	130.635	13.3836
109.389	0.32296	107.01	0.47968	109.316	2.30157	96.742	8.0214	120.247	34.6474		285.662	3.24833			141.159	0.27736	130.703	13.3942
109.445	0.32349	107.065	0.47715	109.372	2.30291	96.792	8.02148	120.309	34.6628		285.832	3.25098			141.231	0.28237	130.769	13.4013
109.501	0.32485	107.12	0.47306	109.428	2.30549	96.841	8.02435	120.371	34.6841		285.973	3.25382			141.304	0.28844	130.837	13.3999
109.557	0.32524	107.175	0.47097	109.484	2.31019	96.891	8.02929	120.433	34.7088		286.115	3.25627			141.377	0.29148	130.904	13.4043
109.614	0.32506	107.23	0.4721	109.54	2.30989	96.941	8.03472	120.494	34.7319		286.256	3.25863			141.449	0.29514	130.971	13.4123
109.67	0.32491	107.285	0.47696	109.597	2.3044	96.99	8.03569	120.556	34.7606		286.412	3.26137			141.521	0.29315	131.038	13.4308
109.726	0.32361	107.339	0.4829	109.653	2.30335	97.04	8.03975	120.617	34.7776		286.561	3.26363			141.593	0.2925	131.105	13.4444
109.782	0.32412	107.395	0.48838	109.709	2.294	97.09	8.05233	120.679	34.7762		286.702	3.2649			141.666	0.29158	131.172	13.4429
109.838	0.32354	107.449	0.48599	109.765	2.2941	97.14	8.05462	120.741	34.7905		286.844	3.26647			141.739	0.28976	131.24	13.4399
109.894	0.32362	107.504	0.48143	109.821	2.29932	97.189	8.0471	120.803	34.8041		287.006	3.26775			141.811	0.28679	131.307	13.4408
109.951	0.32401	107.559	0.47542	109.877	2.30302	97.239	8.04583	120.865	34.8337		287.141	3.26951			141.884	0.28811	131.374	13.4467
110.007	0.32535	107.614	0.47351	109.933	2.30818	97.288	8.04879	120.926	34.8523		287.282	3.27098			141.956	0.28855	131.441	13.4552
110.063	0.32719	107.669	0.47444	109.989	2.31358	97.338	8.05476	120.988	34.8578		287.424	3.27206			142.028	0.28739	131.508	13.469
110.119	0.32843	107.724	0.47998	110.045	2.31826	97.388	8.07152	121.049	34.8662		287.587	3.27314			142.101	0.28643	131.575	13.4776
110.175	0.32835	107.779	0.48087	110.101	2.32363	97.438	8.09461	121.111	34.8778		287.728	3.27451			142.173	0.28477	131.642	13.4811
110.231	0.32798	107.834	0.48242	110.157	2.32561	97.487	8.11412	121.173	34.8964		287.877	3.27598			142.246	0.28572	131.709	13.4816
110.287	0.32913	107.889	0.48517	110.213	2.32937	97.537	8.12351	121.235	34.9048		288.018	3.27814			142.319	0.28614	131.776	13.4814
110.344	0.3292	107.943	0.4878	110.27	2.33452	97.586	8.12825	121.296	34.9152		288.188	3.2801			142.391	0.28781	131.843	13.4828
110.4	0.32815	107.998	0.48735	110.326	2.33944	97.636	8.12654	121.358	34.9372		288.337	3.28294			142.463	0.28903	131.91	13.4794
110.456	0.32648	108.054	0.49181	110.382	2.33672	97.686	8.125	121.419	34.9588		288.464	3.28559			142.536	0.29336	131.977	13.4826
110.512	0.32501	108.109	0.49628	110.438	2.33404	97.736	8.13365	121.481	34.9742		288.599	3.28833			142.608	0.29897	132.044	13.5005
110.568	0.32466	108.163	0.49729	110.494	2.33118	97.785	8.14472	121.543	34.9743		288.769	3.2901			142.681	0.30125	132.112	13.5209
110.624	0.32506	108.218	0.49733	110.55	2.33283	97.835	8.15638	121.605	34.976		288.903	3.29147			142.753	0.30344	132.179	13.5225
110.681	0.32565	108.273	0.49405	110.606	2.3357	97.884	8.16467	121.667	34.979		289.038	3.29167			142.826	0.30128	132.246	13.5238
110.737	0.32742	108.328	0.48892	110.663	2.34111	97.934	8.16968	121.728	34.9935		289.186	3.29206			142.898	0.3012	132.313	13.5222
110.793	0.32812	108.383	0.4891	110.719	2.34651	97.984	8.17343	121.79	35.0147		289.342	3.29245			142.97	0.30405	132.38	13.5246
110.849	0.32804	108.438	0.48928	110.775	2.34891	98.033	8.18147	121.852	35.0275		289.498	3.29314			143.043	0.3009	132.447	13.5279
110.905	0.32883	108.493	0.48771	110.831	2.35328	98.083	8.19115	121.913	35.0472		289.639	3.29441			143.116	0.2969	132.514	13.5289
110.961	0.32907	108.548	0.48608	110.887	2.35474	98.133	8.19653	121.975	35.0607		289.788	3.29667			143.188	0.29053	132.581	13.5439
111.017	0.32757	108.603	0.48614	110.943	2.35514	98.182	8.20323	122.037	35.0674		289.95	3.29922			143.261	0.29074	132.648	13.5549
111.074	0.3271	108.658	0.48898	110.999	2.35869	98.232	8.20571	122.099	35.0845		290.099	3.30225			143.333	0.29462	132.715	13.5618
111.13	0.32847	108.713	0.49358	111.055	2.35903	98.282	8.20657	122.16	35.1159		290.241	3.30441			143.405	0.29866	132.782	13.5707
111.186	0.32992	108.768	0.49833	111.112	2.36284	98.332	8.21052	122.222	35.1363		290.375	3.30706			143.478	0.29942	132.849	13.5789
111.242	0.33009	108.823	0.49721	111.168	2.36961	98.381	8.2147	122.284	35.1493		290.552	3.30951			143.551	0.29544	132.917	13.5795
111.298	0.32983	108.878	0.49282	111.224	2.3743	98.431	8.21743	122.346	35.167		290.686	3.31245			143.624	0.29745	132.984	13.5813
111.354	0.33026	108.932	0.49354	111.28	2.37561	98.48	8.22889	122.407	35.1767		290.814	3.31402			143.696	0.30142	133.051	13.596
111.411	0.33121	108.987	0.49489	111.336	2.38435	98.53	8.22931	122.469	35.1814		290.948	3.31549			143.768	0.30266	133.118	13.6144
111.467	0.33295	109.042	0.49406	111.392	2.39091	98.58	8.23086	122.53	35.1783		291.118	3.31598			143.841	0.30204	133.185	13.6324
111.523	0.33265	109.097	0.49634	111.448	2.3844	98.629	8.24571	122.592	35.1692		291.267	3.31637			143.913	0.30077	133.252	13.6361
111.579	0.33033	109.152	0.4978	111.505	2.38342	98.679	8.24995	122.654	35.1757		291.408	3.31686			143.985	0.30046	133.319	13.6229
111.635	0.32918	109.207	0.49872	111.56	2.38772	98.729	8.25999	122.716	35.195		291.55	3.31794			144.058	0.3015	133.387	13.6189
111.691	0.32862	109.262	0.49849	111.616	2.39516	98.778	8.26957	122.778	35.2139		291.72	3.3199			144.13	0.30702	133.454	13.6124
111.747	0.32872	109.316	0.4959	111.672	2.40005	98.828	8.28732	122.839	35.2245		291.868	3.32275			144.203	0.30811	133.521	13.6024
111.804	0.32812	109.371	0.49392	111.729	2.39829	98.878	8.2965	122.901	35.2398		292.01	3.32549			144.275	0.30933	133.588	13.5939
111.86	0.32808	109.427	0.49618	111.785	2.39965	98.927	8.29667	122.963	35.2439		292.151	3.32814			144.347	0.31101	133.655	13.6026
111.916	0.32845	109.482	0.49885	111.841	2.40008	98.977	8.29812	123.024	35.249		292.321	3.33059			144.42	0.31276	133.722	13.6238
111.972	0.32924	109.537	0.50172	111.897	2.39837	99.027	8.30074	123.086	35.2572		292.456	3.33314			144.492	0.31465	133.789	13.6389
112.028	0.33017	109.591	0.50637	111.953	2.40072	99.076	8.30861	123.148	35.2746		292.59	3.33529			144.565	0.31582	133.856	13.644
112.084	0.32976	109.647	0.50597	112.009	2.4055	99.126	8.32695	123.21	35.2913		292.732	3.33745			144.638	0.31718	133.924	13.6518
112.14	0.32818	109.701	0.50526	112.066	2.41044	99.175	8.33659	123.272	35.3052		292.887	3.33833			144.71	0.31745	133.991	13.657
[truncated: 12,399 more rows]

## Sheet: Figure 3
d	d	d	d	d	d		e	e	e	e	e	e		f	f	f	f	f	f		g	g	g	g	g	g	g	g	g	g		i	i	i	i	i	i	i	i	i	i	i	i
IV15SH		AV15H		AV15SH-120			IV15SH		AV15H		AV15SH-120			IV15SH		AV15H		AV15SH-120			IV15SH		AV15H		AV15SH		AV15SH-90		AV15SH-120			IV15SH		AV15H		AV15SH		AV15SH-90		AV15SH-120
Azimuth angle(°)	Intensity(a.u.)	Azimuth angle(°)	Intensity(a.u.)	Azimuth angle(°)	Intensity(a.u.)		q	ExpIntensity	q	ExpIntensity	q	ExpIntensity		Azimuth angle(°)	Intensity(a.u.)	Azimuth angle(°)	Intensity(a.u.)	Azimuth angle(°)	Intensity(a.u.)		Q (Angstrom-1)	Intensity	Q (Angstrom-1)	Intensity	Q (Angstrom-1)	Intensity	Q (Angstrom-1)	Intensity	Q (Angstrom-1)	Intensity		2θ(°)	Intensity	2θ(°)	Intensity	2θ(°)	Intensity	2θ(°)	Intensity	2θ(°)	Intensity	2θ(°)	Intensity
-90	745.214	-90	1493.32	-90	518.639		0.21353	25.6007	0.21353	49.7342	0.21353	43.7242		0	44.3023	0	90.7159	0	116.698		0.00712	0.19591	0.00712	0.20391	0.00712	0.25834	0.00712	0.27716	0.00712	0.38332		5	647	5	623	5	858	5	953	5	1015	5	687			h	IV15SH	AV15H	AV15SH
-89.9	642.513	-89.9	1474.77	-89.9	498.888		0.21495	25.5382	0.21495	50.8225	0.21495	44.0619		0.1	60.4376	0.1	90.633	0.1	103.652		0.00854	0.20477	0.00854	0.22892	0.00854	0.26547	0.00854	0.29565	0.00854	0.39543		5.021	669	5.021	982	5.021	834	5.021	898	5.021	981	5.021	724			L (nm)	17.4 ± 1.21	15.2 ± 1.15	13.43 ± 1.25
-89.8	645.062	-89.8	1453.88	-89.8	436.868		0.21637	25.9058	0.21637	51.6166	0.21637	44.8871		0.2	57.7837	0.2	85.45	0.2	103.652		0.00997	0.18485	0.00997	0.21234	0.00997	0.22976	0.00997	0.25442	0.00997	0.3266		5.041	654	5.041	911	5.041	890	5.041	868	5.041	942	5.041	769
-89.7	714.851	-89.7	1336.43	-89.7	390.93		0.2178	27.1751	0.2178	52.2319	0.2178	45.653		0.3	34.0727	0.3	85.45	0.3	126.946		0.01139	0.17469	0.01139	0.20405	0.01139	0.20239	0.01139	0.22258	0.01139	0.27333		5.061	668	5.061	884	5.061	906	5.061	905	5.061	935	5.061	736			j	IV15SH	AV15H	AV15SH
-89.6	699.414	-89.6	1222.43	-89.6	484.07		0.21922	27.6468	0.21922	53.1484	0.21922	47.2875		0.4	33.3588	0.4	76.1067	0.4	135.778		0.01281	0.1793	0.01281	0.2076	0.01281	0.19294	0.01281	0.21231	0.01281	0.24169		5.082	612	5.082	940	5.082	898	5.082	957	5.082	939	5.082	743			Crystallinity (%) (Dry)	12.63 ± 0.98	13.97 ± 0.93	19.03 ± 0.06
-89.5	524.81	-89.5	1372.3	-89.5	589.149		0.22064	26.9432	0.22064	53.2233	0.22064	48.8652		0.5	31.6122	0.5	52.11	0.5	134.287		0.01424	0.18877	0.01424	0.20932	0.01424	0.18745	0.01424	0.19886	0.01424	0.21905		5.102	660	5.102	908	5.102	859	5.102	860	5.102	995	5.102	675			Crystallinity (%) (Wet)	3.07 ± 0.23	2.6 ± 0.26	5.53 ± 0.06
-89.4	574.113	-89.4	1180.48	-89.4	685.391		0.22206	27.2642	0.22206	53.2716	0.22206	49.0989		0.6	38.0416	0.6	51.7573	0.6	144.201		0.01566	0.195	0.01566	0.22646	0.01566	0.18997	0.01566	0.20034	0.01566	0.20599		5.123	679	5.123	908	5.123	884	5.123	955	5.123	968	5.123	728
-89.3	520.624	-89.3	1276.17	-89.3	552.829		0.22349	28.105	0.22349	54.5852	0.22349	49.4119		0.7	37.2878	0.7	52.2644	0.7	146.384		0.01708	0.21228	0.01708	0.2347	0.01708	0.19908	0.01708	0.20863	0.01708	0.19804		5.143	652	5.143	891	5.143	855	5.143	902	5.143	955	5.143	728
-89.2	640.779	-89.2	1185.23	-89.2	538.586		0.22491	28.8065	0.22491	55.6247	0.22491	49.4558		0.8	39.9117	0.8	57.2941	0.8	148.913		0.01851	0.22023	0.01851	0.25218	0.01851	0.20822	0.01851	0.21704	0.01851	0.1912		5.164	630	5.164	916	5.164	881	5.164	908	5.164	929	5.164	696
-89.1	755.819	-89.1	1512.58	-89.1	565.068		0.22633	29.1674	0.22633	55.403	0.22633	49.7783		0.9	32.9239	0.9	60.8542	0.9	138.549		0.01993	0.23015	0.01993	0.26283	0.01993	0.22027	0.01993	0.2258	0.01993	0.18881		5.184	714	5.184	917	5.184	933	5.184	902	5.184	947	5.184	682
-89	861.898	-89	1422.64	-89	587.433		0.22776	29.62	0.22776	54.7099	0.22776	50.8852		1	43.4892	1	113.776	1	138.11		0.02135	0.2448	0.02135	0.28998	0.02135	0.24608	0.02135	0.24604	0.02135	0.2065		5.204	630	5.204	910	5.204	860	5.204	916	5.204	922	5.204	712
-88.9	635.795	-88.9	1317.54	-88.9	610.67		0.22918	29.956	0.22918	55.7962	0.22918	52.8493		1.1	40.9386	1.1	114.184	1.1	130.584		0.02278	0.27318	0.02278	0.31847	0.02278	0.26755	0.02278	0.27623	0.02278	0.21606		5.225	661	5.225	910	5.225	853	5.225	949	5.225	950	5.225	690
-88.8	579.873	-88.8	1395.29	-88.8	650.541		0.2306	30.0048	0.2306	56.4452	0.2306	53.0362		1.2	34.0556	1.2	97.6446	1.2	103.512		0.0242	0.27556	0.0242	0.32727	0.0242	0.29054	0.0242	0.29625	0.0242	0.22501		5.245	607	5.245	910	5.245	894	5.245	913	5.245	924	5.245	717
-88.7	630.821	-88.7	1292.93	-88.7	606.893		0.23203	29.5368	0.23203	57.586	0.23203	53.604		1.3	33.1107	1.3	62.6438	1.3	93.5568		0.02563	0.2891	0.02563	0.34461	0.02563	0.31849	0.02563	0.31906	0.02563	0.24569		5.266	604	5.266	896	5.266	827	5.266	883	5.266	908	5.266	670
-88.6	726.226	-88.6	1381.49	-88.6	601.906		0.23345	29.3714	0.23345	59.3441	0.23345	54.5378		1.4	34.045	1.4	59.4465	1.4	82.8178		0.02705	0.29633	0.02705	0.36723	0.02705	0.34185	0.02705	0.34964	0.02705	0.27679		5.286	609	5.286	833	5.286	781	5.286	868	5.286	969	5.286	723
-88.5	671.184	-88.5	1459.58	-88.5	697.456		0.23487	29.4109	0.23487	59.8941	0.23487	54.6962		1.5	37.217	1.5	60.9774	1.5	97.5249		0.02847	0.30642	0.02847	0.38338	0.02847	0.36665	0.02847	0.38458	0.02847	0.30514		5.307	637	5.307	927	5.307	831	5.307	904	5.307	925	5.307	764
-88.4	771.633	-88.4	1452.58	-88.4	681.055		0.2363	28.8436	0.2363	58.9536	0.2363	55.1287		1.6	33.5573	1.6	55.2362	1.6	124.779		0.0299	0.31506	0.0299	0.39725	0.0299	0.39021	0.0299	0.4128	0.0299	0.3511		5.327	608	5.327	815	5.327	849	5.327	898	5.327	900	5.327	698
-88.3	1014.48	-88.3	1348.27	-88.3	540.219		0.23772	29.6952	0.23772	60.8647	0.23772	56.2652		1.7	29.9578	1.7	63.5209	1.7	149.343		0.03132	0.31751	0.03132	0.40705	0.03132	0.42877	0.03132	0.45169	0.03132	0.38619		5.347	610	5.347	893	5.347	826	5.347	878	5.347	940	5.347	720
-88.2	1026.87	-88.2	1501.91	-88.2	529.694		0.23914	30.8446	0.23914	63.1339	0.23914	57.5697		1.8	38.7896	1.8	72.661	1.8	138.036		0.03274	0.30828	0.03274	0.41156	0.03274	0.4388	0.03274	0.47552	0.03274	0.42853		5.368	632	5.368	839	5.368	838	5.368	878	5.368	838	5.368	663
-88.1	953.668	-88.1	1673.93	-88.1	594.58		0.24056	31.4209	0.24056	62.8015	0.24056	57.0695		1.9	55.04	1.9	71.9252	1.9	117.809		0.03417	0.32354	0.03417	0.42123	0.03417	0.46981	0.03417	0.5078	0.03417	0.47786		5.388	652	5.388	863	5.388	808	5.388	884	5.388	938	5.388	710
-88	746.729	-88	1657	-88	518.478		0.24199	31.9489	0.24199	62.6818	0.24199	57.3578		2	61.9008	2	60.8202	2	113.775		0.03559	0.32151	0.03559	0.43637	0.03559	0.49527	0.03559	0.5399	0.03559	0.54286		5.409	618	5.409	843	5.409	850	5.409	896	5.409	883	5.409	670
-87.9	674.178	-87.9	1504.79	-87.9	534.237		0.24341	32.0428	0.24341	63.7279	0.24341	58.5996		2.1	53.6153	2.1	57.1867	2.1	126.143		0.03702	0.31595	0.03702	0.43095	0.03702	0.52161	0.03702	0.58117	0.03702	0.60566		5.429	583	5.429	844	5.429	850	5.429	821	5.429	899	5.429	698
-87.8	652.965	-87.8	1396.3	-87.8	324.287		0.24483	33.2848	0.24483	65.1689	0.24483	59.3654		2.2	56.8391	2.2	82.5419	2.2	124.196		0.03844	0.31812	0.03844	0.43733	0.03844	0.54483	0.03844	0.60903	0.03844	0.68357		5.45	618	5.45	882	5.45	838	5.45	874	5.45	900	5.45	715
-87.7	763.698	-87.7	1259.43	-87.7	533.546		0.24626	34.2085	0.24626	66.9658	0.24626	60.8528		2.3	60.7528	2.3	84.6429	2.3	125.211		0.03986	0.30823	0.03986	0.4358	0.03986	0.54994	0.03986	0.64112	0.03986	0.76132		5.47	651	5.47	825	5.47	869	5.47	857	5.47	939	5.47	718
-87.6	793.238	-87.6	1267.71	-87.6	550.515		0.24768	33.9872	0.24768	67.3878	0.24768	62.1172		2.4	68.6241	2.4	88.4092	2.4	125.248		0.04129	0.30589	0.04129	0.43729	0.04129	0.57632	0.04129	0.67016	0.04129	0.84782		5.49	632	5.49	892	5.49	820	5.49	884	5.49	887	5.49	729
-87.5	712.226	-87.5	1202.85	-87.5	633.726		0.2491	34.5511	0.2491	67.4799	0.2491	64.156		2.5	66.8282	2.5	55.9009	2.5	141.771		0.04271	0.30587	0.04271	0.43435	0.04271	0.59024	0.04271	0.70091	0.04271	0.92622		5.511	639	5.511	821	5.511	829	5.511	814	5.511	892	5.511	684
-87.4	635.23	-87.4	1239.91	-87.4	575.653		0.25053	35.224	0.25053	68.2969	0.25053	64.3215		2.6	52.9909	2.6	66.9852	2.6	142.156		0.04413	0.29199	0.04413	0.43252	0.04413	0.59855	0.04413	0.72893	0.04413	1.02269		5.531	659	5.531	863	5.531	811	5.531	901	5.531	884	5.531	670
-87.3	743.721	-87.3	1476.58	-87.3	754.176		0.25195	36.0145	0.25195	68.9611	0.25195	64.4452		2.7	54.2899	2.7	76.2707	2.7	124.263		0.04556	0.29007	0.04556	0.42128	0.04556	0.60733	0.04556	0.74692	0.04556	1.10646		5.552	628	5.552	878	5.552	799	5.552	769	5.552	864	5.552	679
-87.2	744.041	-87.2	1481.57	-87.2	741.223		0.25337	34.9033	0.25337	71.0184	0.25337	65.3886		2.8	54.6841	2.8	94.047	2.8	103.095		0.04698	0.27623	0.04698	0.40964	0.04698	0.60944	0.04698	0.76196	0.04698	1.17247		5.572	616	5.572	830	5.572	799	5.572	860	5.572	826	5.572	724
-87.1	762.45	-87.1	1314.92	-87.1	680.421		0.2548	34.6501	0.2548	72.1799	0.2548	65.3069		2.9	68.7414	2.9	80.9436	2.9	120.411		0.0484	0.27488	0.0484	0.40868	0.0484	0.60888	0.0484	0.80144	0.0484	1.25381		5.593	624	5.593	820	5.593	857	5.593	777	5.593	826	5.593	728
-87	648.203	-87	1358.43	-87	697.249		0.25622	35.7632	0.25622	72.2406	0.25622	65.6614		3	68.2617	3	67.1714	3	134.315		0.04983	0.2624	0.04983	0.40089	0.04983	0.60366	0.04983	0.7896	0.04983	1.31975		5.613	622	5.613	832	5.613	796	5.613	827	5.613	824	5.613	678
-86.9	662.784	-86.9	1443.17	-86.9	716.987		0.25764	35.4028	0.25764	72.821	0.25764	66.0856		3.1	65.0943	3.1	88.6874	3.1	124.861		0.05125	0.25876	0.05125	0.3925	0.05125	0.60322	0.05125	0.80462	0.05125	1.35689		5.633	625	5.633	838	5.633	787	5.633	857	5.633	834	5.633	691
-86.8	733.253	-86.8	1464.82	-86.8	656.833		0.25906	35.7035	0.25906	72.9057	0.25906	67.4627		3.2	68.7348	3.2	98.3285	3.2	87.8815		0.05268	0.25011	0.05268	0.37828	0.05268	0.59752	0.05268	0.82334	0.05268	1.4147		5.654	672	5.654	795	5.654	836	5.654	842	5.654	865	5.654	741
-86.7	733.336	-86.7	1521.65	-86.7	697.633		0.26049	36.067	0.26049	72.4882	0.26049	69.1158		3.3	71.7492	3.3	91.9487	3.3	84.1048		0.0541	0.24731	0.0541	0.3647	0.0541	0.58377	0.0541	0.80711	0.0541	1.41897		5.674	591	5.674	792	5.674	798	5.674	820	5.674	866	5.674	639
-86.6	763.288	-86.6	1375.8	-86.6	689.876		0.26191	36.8042	0.26191	72.2892	0.26191	70.0429		3.4	63.069	3.4	76.425	3.4	97.178		0.05552	0.23592	0.05552	0.3452	0.05552	0.56219	0.05552	0.80542	0.05552	1.44905		5.695	612	5.695	807	5.695	763	5.695	820	5.695	858	5.695	686
-86.5	678.862	-86.5	1211.42	-86.5	542.916		0.26333	37.3186	0.26333	73.2231	0.26333	69.4087		3.5	59.3117	3.5	92.7687	3.5	110.012		0.05695	0.22779	0.05695	0.3361	0.05695	0.54988	0.05695	0.80156	0.05695	1.39514		5.715	602	5.715	824	5.715	824	5.715	801	5.715	888	5.715	709
-86.4	718.284	-86.4	1256.44	-86.4	650.766		0.26476	37.1108	0.26476	73.847	0.26476	69.4814		3.6	51.0834	3.6	103.575	3.6	114.79		0.05837	0.2238	0.05837	0.32768	0.05837	0.55146	0.05837	0.77448	0.05837	1.38803		5.736	624	5.736	852	5.736	801	5.736	820	5.736	883	5.736	679
-86.3	687.735	-86.3	1377.83	-86.3	636.344		0.26618	37.9789	0.26618	73.6143	0.26618	70.4951		3.7	52.8406	3.7	85.6234	3.7	100.642		0.05979	0.21177	0.05979	0.30382	0.05979	0.52318	0.05979	0.76464	0.05979	1.3637		5.756	632	5.756	846	5.756	805	5.756	741	5.756	840	5.756	688
-86.2	736.487	-86.2	1354.14	-86.2	782.165		0.2676	38.6653	0.2676	74.4407	0.2676	70.8923		3.8	61.766	3.8	54.9637	3.8	104.012		0.06122	0.20724	0.06122	0.29437	0.06122	0.49926	0.06122	0.73094	0.06122	1.32378		5.776	613	5.776	853	5.776	772	5.776	809	5.776	868	5.776	694
-86.1	895.26	-86.1	1219.1	-86.1	780.281		0.26902	38.612	0.26902	76.2631	0.26902	73.0365		3.9	74.4021	3.9	22.1936	3.9	113.34		0.06264	0.20382	0.06264	0.3032	0.06264	0.488	0.06264	0.71103	0.06264	1.26137		5.797	632	5.797	779	5.797	764	5.797	828	5.797	839	5.797	711
-86	912.997	-86	1277.77	-86	703.769		0.27045	38.8824	0.27045	76.9552	0.27045	74.9155		4	76.7957	4	33.5758	4	110.898		0.06406	0.2019	0.06406	0.28147	0.06406	0.46964	0.06406	0.68996	0.06406	1.22313		5.817	665	5.817	817	5.817	804	5.817	825	5.817	805	5.817	759
-85.9	902.876	-85.9	1612.71	-85.9	715.603		0.27187	39.3749	0.27187	78.993	0.27187	75.8853		4.1	71.4533	4.1	77.4035	4.1	120.797		0.06549	0.19287	0.06549	0.27353	0.06549	0.44907	0.06549	0.66902	0.06549	1.14762		5.838	642	5.838	772	5.838	795	5.838	797	5.838	835	5.838	653
-85.8	897.697	-85.8	1528.08	-85.8	780.237		0.27329	39.6713	0.27329	81.5087	0.27329	76.7883		4.2	61.734	4.2	104.027	4.2	118.734		0.06691	0.18311	0.06691	0.26163	0.06691	0.43774	0.06691	0.64405	0.06691	1.11675		5.858	636	5.858	800	5.858	812	5.858	790	5.858	841	5.858	603
-85.7	776.6	-85.7	1498.08	-85.7	831.048		0.27472	39.7258	0.27472	81.8049	0.27472	77.0245		4.3	49.2714	4.3	85.3228	4.3	120.619		0.06834	0.18215	0.06834	0.24964	0.06834	0.40306	0.06834	0.60524	0.06834	1.04429		5.879	634	5.879	763	5.879	755	5.879	823	5.879	848	5.879	657
-85.6	772.282	-85.6	1507.69	-85.6	796.467		0.27614	39.9274	0.27614	82.0021	0.27614	77.0337		4.4	49.4532	4.4	57.1887	4.4	116.905		0.06976	0.17796	0.06976	0.24047	0.06976	0.39823	0.06976	0.59774	0.06976	0.99529		5.899	652	5.899	794	5.899	734	5.899	797	5.899	798	5.899	637
-85.5	867.523	-85.5	1685.31	-85.5	672.527		0.27756	39.9724	0.27756	83.1156	0.27756	79.1563		4.5	37.5185	4.5	50.7975	4.5	132.274		0.07118	0.17372	0.07118	0.25127	0.07118	0.40108	0.07118	0.57437	0.07118	0.9475		5.92	658	5.92	771	5.92	787	5.92	810	5.92	866	5.92	669
-85.4	904.94	-85.4	1667.4	-85.4	567.775		0.27898	39.8319	0.27898	84.1649	0.27898	79.896		4.6	36.8689	4.6	40.0383	4.6	118.277		0.07261	0.16263	0.07261	0.23756	0.07261	0.40296	0.07261	0.54973	0.07261	0.89854		5.94	635	5.94	751	5.94	780	5.94	815	5.94	844	5.94	664
-85.3	870.21	-85.3	1659.37	-85.3	589.662		0.28041	40.2941	0.28041	83.6913	0.28041	78.7404		4.7	49.2097	4.7	60.1039	4.7	111.633		0.07403	0.16078	0.07403	0.22199	0.07403	0.35526	0.07403	0.52999	0.07403	0.84934		5.96	625	5.96	761	5.96	794	5.96	756	5.96	870	5.96	674
-85.2	827.061	-85.2	1420.92	-85.2	575.265		0.28183	41.195	0.28183	85.3966	0.28183	80.465		4.8	62.8297	4.8	98.5184	4.8	100.563		0.07545	0.16147	0.07545	0.22487	0.07545	0.3567	0.07545	0.50983	0.07545	0.79091		5.981	599	5.981	815	5.981	801	5.981	817	5.981	856	5.981	650
-85.1	850.9	-85.1	1438.01	-85.1	562.872		0.28325	40.935	0.28325	87.3683	0.28325	81.7588		4.9	62.1326	4.9	139.754	4.9	112.48		0.07688	0.15197	0.07688	0.21998	0.07688	0.35183	0.07688	0.48933	0.07688	0.75877		6.001	668	6.001	805	6.001	783	6.001	795	6.001	819	6.001	638
-85	877.524	-85	1491.77	-85	592.67		0.28468	41.8009	0.28468	88.4561	0.28468	83.3999		5	56.784	5	154.665	5	87.9684		0.0783	0.15178	0.0783	0.2102	0.0783	0.3212	0.0783	0.46946	0.0783	0.71787		6.022	662	6.022	768	6.022	761	6.022	764	6.022	775	6.022	683
-84.9	814.109	-84.9	1514.04	-84.9	801.716		0.2861	42.6648	0.2861	88.8833	0.2861	84.4611		5.1	44.4284	5.1	133.601	5.1	88.6753		0.07972	0.1486	0.07972	0.19117	0.07972	0.32751	0.07972	0.44841	0.07972	0.6986		6.042	632	6.042	748	6.042	752	6.042	813	6.042	831	6.042	666
-84.8	817.125	-84.8	1490.78	-84.8	630.639		0.28752	44.3551	0.28752	88.9404	0.28752	85.5123		5.2	43.7037	5.2	103.344	5.2	72.0051		0.08115	0.14377	0.08115	0.19407	0.08115	0.30534	0.08115	0.43206	0.08115	0.65722		6.063	639	6.063	724	6.063	781	6.063	771	6.063	792	6.063	651
-84.7	849.364	-84.7	1544.26	-84.7	541.469		0.28894	45.1191	0.28894	89.786	0.28894	87.726		5.3	47.0915	5.3	68.9887	5.3	85.5551		0.08257	0.15132	0.08257	0.19382	0.08257	0.29444	0.08257	0.42171	0.08257	0.62546		6.083	612	6.083	809	6.083	793	6.083	739	6.083	816	6.083	637
-84.6	793.708	-84.6	1609.48	-84.6	863.067		0.29037	45.6422	0.29037	90.3816	0.29037	89.6777		5.4	59.9483	5.4	57.8763	5.4	83.3992		0.08399	0.14082	0.08399	0.17645	0.08399	0.28676	0.08399	0.39854	0.08399	0.59248		6.103	604	6.103	777	6.103	823	6.103	783	6.103	838	6.103	628
-84.5	726.401	-84.5	1489.62	-84.5	573.222		0.29179	45.4011	0.29179	93.241	0.29179	91.2679		5.5	63.5075	5.5	44.7564	5.5	100.942		0.08542	0.14543	0.08542	0.18557	0.08542	0.27922	0.08542	0.39025	0.08542	0.569		6.124	620	6.124	770	6.124	748	6.124	776	6.124	830	6.124	643
-84.4	781.316	-84.4	1509.16	-84.4	547.919		0.29321	45.2656	0.29321	94.8847	0.29321	91.4554		5.6	55.4952	5.6	36.0881	5.6	105.757		0.08684	0.13832	0.08684	0.18879	0.08684	0.27514	0.08684	0.37945	0.08684	0.53921		6.144	629	6.144	761	6.144	761	6.144	803	6.144	798	6.144	638
-84.3	653.856	-84.3	1371.25	-84.3	575.796		0.29464	45.7216	0.29464	95.9578	0.29464	92.5918		5.7	47.1322	5.7	30.9453	5.7	97.8281		0.08827	0.12682	0.08827	0.16647	0.08827	0.2638	0.08827	0.37027	0.08827	0.50946		6.165	641	6.165	821	6.165	777	6.165	730	6.165	824	6.165	653
-84.2	617.22	-84.2	1442.07	-84.2	548.167		0.29606	45.8847	0.29606	97.7264	0.29606	92.8286		5.8	43.4569	5.8	47.0326	5.8	73.4084		0.08969	0.134	0.08969	0.17319	0.08969	0.25778	0.08969	0.36218	0.08969	0.48409		6.185	591	6.185	748	6.185	760	6.185	775	6.185	800	6.185	656
-84.1	736.94	-84.1	1535.61	-84.1	610.494		0.29748	47.4236	0.29748	99.8307	0.29748	92.5992		5.9	47.1161	5.9	57.1062	5.9	72.516		0.09111	0.13453	0.09111	0.16804	0.09111	0.25114	0.09111	0.3425	0.09111	0.46867		6.206	630	6.206	800	6.206	763	6.206	766	6.206	787	6.206	675
-84	853.275	-84	1368.01	-84	533.591		0.2989	48.0187	0.2989	100.913	0.2989	93.2243		6	51.0946	6	64.486	6	97.321		0.09254	0.13581	0.09254	0.16643	0.09254	0.25011	0.09254	0.31926	0.09254	0.45762		6.226	681	6.226	775	6.226	728	6.226	827	6.226	767	6.226	680
-83.9	857.017	-83.9	1330.69	-83.9	547.794		0.30033	47.1556	0.30033	103.595	0.30033	93.9334		6.1	50.5519	6.1	54.4125	6.1	107.104		0.09396	0.12504	0.09396	0.1632	0.09396	0.25461	0.09396	0.32316	0.09396	0.41981		6.246	692	6.246	753	6.246	764	6.246	809	6.246	766	6.246	623
-83.8	725.618	-83.8	1462.74	-83.8	706.718		0.30175	48.8918	0.30175	104.913	0.30175	96.6943		6.2	39.1386	6.2	72.4693	6.2	114.51		0.09538	0.12579	0.09538	0.16114	0.09538	0.24168	0.09538	0.3133	0.09538	0.41743		6.267	628	6.267	738	6.267	772	6.267	780	6.267	797	6.267	638
-83.7	686.126	-83.7	1442.54	-83.7	514.484		0.30317	50.7057	0.30317	104.626	0.30317	97.9539		6.3	31.8612	6.3	77.3982	6.3	135.602		0.09681	0.12688	0.09681	0.15508	0.09681	0.23219	0.09681	0.32502	0.09681	0.41484		6.287	626	6.287	783	6.287	755	6.287	752	6.287	781	6.287	630
-83.6	801.912	-83.6	1487.95	-83.6	482.141		0.30459	50.2017	0.30459	106.221	0.30459	98.5803		6.4	41.1818	6.4	67.8916	6.4	158.883		0.09823	0.11847	0.09823	0.15969	0.09823	0.22708	0.09823	0.30384	0.09823	0.39192		6.308	592	6.308	776	6.308	789	6.308	744	6.308	798	6.308	615
-83.5	857.935	-83.5	1553.9	-83.5	498.054		0.30602	50.3524	0.30602	106.841	0.30602	100.92		6.5	52.1944	6.5	51.2244	6.5	167.792		0.09965	0.11462	0.09965	0.15798	0.09965	0.22129	0.09965	0.29571	0.09965	0.38003		6.328	651	6.328	777	6.328	765	6.328	759	6.328	681	6.328	658
-83.4	905.87	-83.4	1417.14	-83.4	595.917		0.30744	49.5829	0.30744	107.779	0.30744	101.261		6.6	60.4008	6.6	43.752	6.6	141.113		0.10108	0.11577	0.10108	0.15243	0.10108	0.21937	0.10108	0.28828	0.10108	0.35806		6.349	586	6.349	706	6.349	789	6.349	780	6.349	792	6.349	646
-83.3	862.588	-83.3	1371.69	-83.3	661.547		0.30886	49.4008	0.30886	106.042	0.30886	101.258		6.7	53.2643	6.7	52.0316	6.7	127.957		0.1025	0.11845	0.1025	0.14573	0.1025	0.2252	0.1025	0.27949	0.1025	0.36173		6.369	611	6.369	728	6.369	786	6.369	807	6.369	788	6.369	625
-83.2	783.503	-83.2	1425.15	-83.2	697.368		0.31028	50.7591	0.31028	106.379	0.31028	103.907		6.8	59.7446	6.8	58.3506	6.8	136.176		0.10392	0.11335	0.10392	0.14653	0.10392	0.21341	0.10392	0.25595	0.10392	0.34388		6.389	634	6.389	745	6.389	764	6.389	734	6.389	782	6.389	628
-83.1	777.491	-83.1	1529.08	-83.1	633.879		0.31171	52.0203	0.31171	108.25	0.31171	103.835		6.9	61.4104	6.9	82.582	6.9	143.973		0.10535	0.10804	0.10535	0.15279	0.10535	0.21082	0.10535	0.26906	0.10535	0.33282		6.41	589	6.41	750	6.41	755	6.41	782	6.41	792	6.41	639
-83	889.142	-83	1537.32	-83	645.001		0.31313	52.5848	0.31313	109.26	0.31313	103.995		7	60.6634	7	94.6963	7	125.562		0.10677	0.1154	0.10677	0.14602	0.10677	0.20252	0.10677	0.25839	0.10677	0.32487		6.43	640	6.43	695	6.43	682	6.43	690	6.43	756	6.43	623
-82.9	857.151	-82.9	1507.69	-82.9	697.647		0.31455	53.6758	0.31455	110.622	0.31455	105.158		7.1	51.8511	7.1	100.157	7.1	113.657		0.1082	0.11002	0.1082	0.14343	0.1082	0.20851	0.1082	0.26259	0.1082	0.311		6.451	655	6.451	756	6.451	741	6.451	795	6.451	764	6.451	636
-82.8	782.509	-82.8	1401.59	-82.8	769.451		0.31598	53.8245	0.31598	111.216	0.31598	106.766		7.2	53.3151	7.2	83.0421	7.2	133.065		0.10962	0.11175	0.10962	0.14305	0.10962	0.2053	0.10962	0.25703	0.10962	0.32115		6.471	648	6.471	719	6.471	744	6.471	710	6.471	769	6.471	640
-82.7	835.091	-82.7	1419.39	-82.7	770.593		0.3174	53.2673	0.3174	112.224	0.3174	110.099		7.3	46.6588	7.3	74.8776	7.3	134.518		0.11104	0.10448	0.11104	0.15348	0.11104	0.19915	0.11104	0.25979	0.11104	0.29772		6.492	648	6.492	780	6.492	760	6.492	784	6.492	764	6.492	646
-82.6	808.049	-82.6	1435.06	-82.6	733.013		0.31882	53.8642	0.31882	114.614	0.31882	112.747		7.4	48.0727	7.4	68.9186	7.4	127.289		0.11247	0.11058	0.11247	0.13871	0.11247	0.20784	0.11247	0.2535	0.11247	0.30047		6.512	596	6.512	758	6.512	721	6.512	734	6.512	743	6.512	626
-82.5	871.688	-82.5	1389.8	-82.5	546.745		0.32024	54.7427	0.32024	116.863	0.32024	114.947		7.5	58.2617	7.5	68.7693	7.5	123.907		0.11389	0.10494	0.11389	0.13754	0.11389	0.20179	0.11389	0.24552	0.11389	0.28328		6.532	600	6.532	801	6.532	742	6.532	763	6.532	775	6.532	605
-82.4	840.299	-82.4	1412.87	-82.4	634.377		0.32167	55.7848	0.32167	118.991	0.32167	114.96		7.6	82.6414	7.6	65.2759	7.6	139.377		0.11531	0.10916	0.11531	0.13919	0.11531	0.20736	0.11531	0.2439	0.11531	0.27255		6.553	646	6.553	745	6.553	769	6.553	699	6.553	796	6.553	682
-82.3	739.226	-82.3	1383.2	-82.3	501.912		0.32309	55.8885	0.32309	119.308	0.32309	116.505		7.7	89.5568	7.7	63.8673	7.7	144.62		0.11674	0.11233	0.11674	0.13344	0.11674	0.18492	0.11674	0.23459	0.11674	0.27034		6.573	636	6.573	751	6.573	732	6.573	761	6.573	691	6.573	642
-82.2	839.128	-82.2	1404.41	-82.2	603.77		0.32451	55.8171	0.32451	119.73	0.32451	120.194		7.8	77.5214	7.8	55.6462	7.8	133.099		0.11816	0.11205	0.11816	0.13156	0.11816	0.18928	0.11816	0.233	0.11816	0.27215		6.594	621	6.594	768	6.594	762	6.594	740	6.594	713	6.594	690
-82.1	830.281	-82.1	1560.69	-82.1	606.886		0.32593	57.0986	0.32593	122.359	0.32593	121.913		7.9	63.5866	7.9	51.5868	7.9	136.311		0.11958	0.10934	0.11958	0.14002	0.11958	0.19545	0.11958	0.23842	0.11958	0.26829		6.614	662	6.614	776	6.614	767	6.614	717	6.614	721	6.614	637
-82	846.18	-82	1569.82	-82	500.182		0.32736	59.5179	0.32736	123.32	0.32736	122.95		8	50.488	8	60.2454	8	155.703		0.12101	0.10168	0.12101	0.13556	0.12101	0.18833	0.12101	0.23516	0.12101	0.26569		6.635	614	6.635	744	6.635	755	6.635	765	6.635	712	6.635	638
-81.9	916.533	-81.9	1573.87	-81.9	537.207		0.32878	60.4551	0.32878	124.68	0.32878	123.347		8.1	39.9359	8.1	88.4808	8.1	166.633		0.12243	0.10359	0.12243	0.13775	0.12243	0.18971	0.12243	0.22128	0.12243	0.24879		6.655	625	6.655	785	6.655	753	6.655	745	6.655	668	6.655	602
-81.8	956.533	-81.8	1555.61	-81.8	681.593		0.3302	59.9333	0.3302	124.419	0.3302	122.735		8.2	39.0838	8.2	102.262	8.2	175.007		0.12385	0.10514	0.12385	0.13223	0.12385	0.19261	0.12385	0.22482	0.12385	0.24998		6.675	625	6.675	769	6.675	727	6.675	836	6.675	761	6.675	612
-81.7	840.187	-81.7	1396.47	-81.7	767.197		0.33162	59.6623	0.33162	123.394	0.33162	122.15		8.3	45.8647	8.3	79.1925	8.3	144.225		0.12528	0.10061	0.12528	0.14047	0.12528	0.18539	0.12528	0.20876	0.12528	0.25487		6.696	684	6.696	728	6.696	739	6.696	825	6.696	724	6.696	609
-81.6	812.297	-81.6	1464.11	-81.6	643.771		0.33305	60.3601	0.33305	125.811	0.33305	123.249		8.4	42.4923	8.4	53.6286	8.4	127.128		0.1267	0.10122	0.1267	0.14402	0.1267	0.17979	0.1267	0.22724	0.1267	0.25311		6.716	649	6.716	735	6.716	772	6.716	798	6.716	733	6.716	632
-81.5	893.022	-81.5	1568.87	-81.5	780.541		0.33447	60.4844	0.33447	128.626	0.33447	123.437		8.5	47.8166	8.5	64.5006	8.5	120.616		0.12812	0.09808	0.12812	0.14446	0.12812	0.17593	0.12812	0.21969	0.12812	0.23948		6.737	626	6.737	741	6.737	776	6.737	736	6.737	730	6.737	638
-81.4	891.165	-81.4	1475.78	-81.4	757.542		0.33589	61.7264	0.33589	130.217	0.33589	126.089		8.6	56.7194	8.6	73.7905	8.6	128.458		0.12955	0.09966	0.12955	0.13679	0.12955	0.18572	0.12955	0.21144	0.12955	0.25136		6.757	667	6.757	748	6.757	753	6.757	742	6.757	747	6.757	617
-81.3	843.295	-81.3	1559.51	-81.3	802.278		0.33731	62.5968	0.33731	132.371	0.33731	129.474		8.7	64.019	8.7	70.5256	8.7	119.94		0.13097	0.0977	0.13097	0.13055	0.13097	0.18333	0.13097	0.20369	0.13097	0.25437		6.778	570	6.778	736	6.778	710	6.778	731	6.778	732	6.778	620
-81.2	796.996	-81.2	1555.44	-81.2	771.112		0.33874	62.3075	0.33874	135.197	0.33874	132.803		8.8	62.2185	8.8	59.6998	8.8	108.879		0.1324	0.09441	0.1324	0.13383	0.1324	0.17622	0.1324	0.2033	0.1324	0.23686		6.798	589	6.798	727	6.798	713	6.798	821	6.798	729	6.798	649
-81.1	864.275	-81.1	1423.66	-81.1	712.293		0.34016	63.794	0.34016	136.758	0.34016	134.307		8.9	62.5078	8.9	61.253	8.9	92.6411		0.13382	0.10363	0.13382	0.13663	0.13382	0.1782	0.13382	0.21425	0.13382	0.23586		6.819	633	6.819	721	6.819	724	6.819	725	6.819	770	6.819	679
-81	969.198	-81	1322.19	-81	803.155		0.34158	64.0523	0.34158	138.628	0.34158	134.434		9	52.1959	9	72.8275	9	98.4121		0.13524	0.10203	0.13524	0.13243	0.13524	0.18646	0.13524	0.18799	0.13524	0.22218		6.839	639	6.839	728	6.839	760	6.839	770	6.839	717	6.839	581
-80.9	939.372	-80.9	1439.36	-80.9	627.336		0.343	64.2353	0.343	141.02	0.343	136.238		9.1	52.8582	9.1	100.428	9.1	105.265		0.13667	0.0984	0.13667	0.13636	0.13667	0.1738	0.13667	0.20644	0.13667	0.23058		6.859	659	6.859	726	6.859	700	6.859	706	6.859	777	6.859	626
-80.8	847.924	-80.8	1481.38	-80.8	680.937		0.34443	64.9662	0.34443	140.722	0.34443	138.489		9.2	56.8036	9.2	103.214	9.2	114.159		0.13809	0.09799	0.13809	0.13364	0.13809	0.17095	0.13809	0.19985	0.13809	0.22257		6.88	627	6.88	744	6.88	727	6.88	745	6.88	720	6.88	633
-80.7	705.582	-80.7	1469.57	-80.7	817.431		0.34585	65.5898	0.34585	139.765	0.34585	139.542		9.3	61.9295	9.3	91.4544	9.3	88.5118		0.13951	0.10143	0.13951	0.13331	0.13951	0.18605	0.13951	0.20188	0.13951	0.20392		6.9	637	6.9	765	6.9	743	6.9	759	6.9	710	6.9	613
-80.6	774.521	-80.6	1520.54	-80.6	815.307		0.34727	66.763	0.34727	140.656	0.34727	138.925		9.4	55.1624	9.4	95.9117	9.4	69.8852		0.14094	0.10376	0.14094	0.13937	0.14094	0.18807	0.14094	0.20058	0.14094	0.21864		6.921	666	6.921	746	6.921	750	6.921	742	6.921	711	6.921	633
-80.5	780.047	-80.5	1643.08	-80.5	491.223		0.34869	66.9582	0.34869	143.681	0.34869	140.28		9.5	40.6711	9.5	87.6172	9.5	46.4078		0.14236	0.10193	0.14236	0.12831	0.14236	0.18262	0.14236	0.20208	0.14236	0.2258		6.941	595	6.941	734	6.941	688	6.941	724	6.941	757	6.941	648
-80.4	755.621	-80.4	1398.43	-80.4	533.679		0.35011	67.661	0.35011	145.826	0.35011	146.157		9.6	43.9102	9.6	63.5169	9.6	47.975		0.14378	0.10806	0.14378	0.13793	0.14378	0.17721	0.14378	0.20239	0.14378	0.23808		6.962	633	6.962	730	6.962	728	6.962	698	6.962	720	6.962	632
-80.3	804.363	-80.3	1316.3	-80.3	659.983		0.35154	68.2409	0.35154	148.237	0.35154	149.898		9.7	59.2457	9.7	47.4244	9.7	68.8184		0.14521	0.10447	0.14521	0.14129	0.14521	0.19306	0.14521	0.20476	0.14521	0.22084		6.982	650	6.982	718	6.982	738	6.982	759	6.982	753	6.982	656
-80.2	791.011	-80.2	1500.04	-80.2	811.717		0.35296	69.6623	0.35296	148.067	0.35296	152.073		9.8	73.2732	9.8	56.2649	9.8	69.0324		0.14663	0.10656	0.14663	0.14048	0.14663	0.1896	0.14663	0.20284	0.14663	0.22682		7.002	646	7.002	747	7.002	777	7.002	776	7.002	699	7.002	620
-80.1	805.069	-80.1	1479.84	-80.1	784.009		0.35438	72.095	0.35438	149.75	0.35438	153.97		9.9	71.8067	9.9	67.1142	9.9	71.1122		0.14805	0.10304	0.14805	0.13193	0.14805	0.18935	0.14805	0.20037	0.14805	0.21945		7.023	627	7.023	751	7.023	785	7.023	780	7.023	693	7.023	638
-80	734.343	-80	1396.59	-80	756.236		0.3558	73.1859	0.3558	151.355	0.3558	152.876		10	57.3825	10	86.3651	10	78.3154		0.14948	0.10592	0.14948	0.13692	0.14948	0.18433	0.14948	0.19233	0.14948	0.22311		7.043	641	7.043	750	7.043	707	7.043	760	7.043	693	7.043	602
-79.9	693.345	-79.9	1353.24	-79.9	643.662		0.35723	72.461	0.35723	155.314	0.35723	153.802		10.1	53.3748	10.1	103.427	10.1	108.146		0.1509	0.09814	0.1509	0.1369	0.1509	0.18096	0.1509	0.20683	0.1509	0.21489		7.064	659	7.064	762	7.064	708	7.064	735	7.064	693	7.064	590
-79.8	888.325	-79.8	1390.24	-79.8	692.415		0.35865	72.6991	0.35865	158.893	0.35865	156.158		10.2	47.8832	10.2	99.4094	10.2	127.525		0.15232	0.09833	0.15232	0.13891	0.15232	0.17406	0.15232	0.20301	0.15232	0.22562		7.084	625	7.084	735	7.084	799	7.084	765	7.084	728	7.084	596
-79.7	909.916	-79.7	1313.49	-79.7	739.227		0.36007	73.0501	0.36007	159.455	0.36007	158.48		10.3	46.9619	10.3	79.3717	10.3	140.576		0.15375	0.10536	0.15375	0.13579	0.15375	0.17996	0.15375	0.20222	0.15375	0.23321		7.105	611	7.105	785	7.105	749	7.105	679	7.105	720	7.105	642
-79.6	909.624	-79.6	1479.73	-79.6	628.808		0.36149	73.7961	0.36149	161.083	0.36149	160.383		10.4	50.942	10.4	62.5697	10.4	139.128		0.15517	0.09773	0.15517	0.13999	0.15517	0.17431	0.15517	0.19379	0.15517	0.21489		7.125	620	7.125	698	7.125	744	7.125	707	7.125	716	7.125	625
-79.5	800.346	-79.5	1546.36	-79.5	628.57		0.36292	74.3834	0.36292	162.362	0.36292	160.626		10.5	53.9077	10.5	68.5096	10.5	127.149		0.15659	0.11577	0.15659	0.14749	0.15659	0.19647	0.15659	0.19234	0.15659	0.22151		7.145	641	7.145	723	7.145	780	7.145	757	7.145	733	7.145	604
-79.4	835.751	-79.4	1581.92	-79.4	666.338		0.36434	75.1658	0.36434	162.289	0.36434	163.806		10.6	51.3364	10.6	80.482	10.6	115.669		0.15802	0.10724	0.15802	0.15139	0.15802	0.18607	0.15802	0.20434	0.15802	0.23108		7.166	628	7.166	709	7.166	732	7.166	736	7.166	720	7.166	630
-79.3	911.451	-79.3	1258.08	-79.3	656.981		0.36576	76.2453	0.36576	164.935	0.36576	166.808		10.7	49.6092	10.7	85.0849	10.7	130.13		0.15944	0.10899	0.15944	0.1441	0.15944	0.18039	0.15944	0.21739	0.15944	0.23289		7.186	652	7.186	737	7.186	722	7.186	719	7.186	713	7.186	607
-79.2	742.611	-79.2	1421.92	-79.2	643.34		0.36718	76.9081	0.36718	167.901	0.36718	169.755		10.8	43.6959	10.8	83.8965	10.8	158.152		0.16086	0.1127	0.16086	0.14479	0.16086	0.18521	0.16086	0.19514	0.16086	0.21769		7.207	695	7.207	774	7.207	754	7.207	754	7.207	719	7.207	650
-79.1	658.592	-79.1	1383.34	-79.1	691.167		0.3686	76.5863	0.3686	172.664	0.3686	172.357		10.9	53.6286	10.9	85.763	10.9	163.551		0.16229	0.1103	0.16229	0.14573	0.16229	0.19118	0.16229	0.19439	0.16229	0.22839		7.227	647	7.227	768	7.227	721	7.227	717	7.227	707	7.227	630
-79	642.411	-79	1485.24	-79	630.016		0.37003	78.7312	0.37003	175.695	0.37003	172.865		11	51.3956	11	77.2721	11	175.858		0.16371	0.1112	0.16371	0.15595	0.16371	0.18721	0.16371	0.20565	0.16371	0.21462		7.248	615	7.248	717	7.248	751	7.248	727	7.248	733	7.248	600
-78.9	621.147	-78.9	1353.2	-78.9	740.239		0.37145	80.2945	0.37145	175.607	0.37145	175.539		11.1	50.6799	11.1	69.9788	11.1	170.889		0.16513	0.11424	0.16513	0.1531	0.16513	0.1994	0.16513	0.22315	0.16513	0.22389		7.268	654	7.268	746	7.268	736	7.268	768	7.268	737	7.268	638
-78.8	596.712	-78.8	1247.71	-78.8	558.739		0.37287	82.1543	0.37287	176.766	0.37287	177.886		11.2	56.1766	11.2	66.9836	11.2	145.155		0.16656	0.12586	0.16656	0.14755	0.16656	0.20543	0.16656	0.20099	0.16656	0.23331		7.288	610	7.288	760	7.288	708	7.288	689	7.288	735	7.288	604
-78.7	624.476	-78.7	1244.85	-78.7	732.464		0.37429	84.8349	0.37429	179.237	0.37429	179.854		11.3	58.8068	11.3	62.2828	11.3	102.34		0.16798	0.11202	0.16798	0.16342	0.16798	0.18945	0.16798	0.20427	0.16798	0.22118		7.309	651	7.309	727	7.309	734	7.309	748	7.309	766	7.309	601
-78.6	708.156	-78.6	1381.07	-78.6	697.734		0.37572	83.6922	0.37572	180.917	0.37572	182.087		11.4	53.5911	11.4	65.7073	11.4	84.9655		0.1694	0.12294	0.1694	0.14168	0.1694	0.18968	0.1694	0.20223	0.1694	0.23045		7.329	670	7.329	691	7.329	755	7.329	719	7.329	697	7.329	581
-78.5	703.493	-78.5	1218.62	-78.5	559.417		0.37714	82.6535	0.37714	185.057	0.37714	184.983		11.5	57.0175	11.5	77.6561	11.5	85.5718		0.17083	0.11404	0.17083	0.16919	0.17083	0.19392	0.17083	0.20428	0.17083	0.22667		7.35	647	7.35	735	7.35	763	7.35	748	7.35	711	7.35	602
-78.4	820.984	-78.4	1345.29	-78.4	777.227		0.37856	84.9762	0.37856	187.961	0.37856	187.997		11.6	58.6129	11.6	100.798	11.6	98.149		0.17225	0.11054	0.17225	0.14562	0.17225	0.19447	0.17225	0.20681	0.17225	0.23494		7.37	672	7.37	751	7.37	763	7.37	742	7.37	753	7.37	620
-78.3	970.859	-78.3	1348.47	-78.3	588.901		0.37998	87.0339	0.37998	188.425	0.37998	192.433		11.7	40.6253	11.7	93.9292	11.7	103.277		0.17367	0.11689	0.17367	0.15983	0.17367	0.19878	0.17367	0.21053	0.17367	0.24072		7.391	665	7.391	739	7.391	724	7.391	700	7.391	698	7.391	680
-78.2	835.955	-78.2	1171.66	-78.2	464.179		0.3814	88.3635	0.3814	190.674	0.3814	196.057		11.8	42.2743	11.8	71.0097	11.8	114.634		0.1751	0.11847	0.1751	0.15727	0.1751	0.21756	0.1751	0.20569	0.1751	0.24616		7.411	597	7.411	757	7.411	748	7.411	697	7.411	712	7.411	609
-78.1	749.555	-78.1	1614.53	-78.1	575.039		0.38283	90.148	0.38283	195.012	0.38283	199.278		11.9	60.2224	11.9	50.1832	11.9	132.456		0.17652	0.11494	0.17652	0.16779	0.17652	0.19641	0.17652	0.22618	0.17652	0.243		7.431	632	7.431	713	7.431	756	7.431	734	7.431	707	7.431	637
-78	833.804	-78	1477.81	-78	551.602		0.38425	89.3359	0.38425	199.378	0.38425	202.157		12	70.851	12	45.5866	12	147.482		0.17794	0.116	0.17794	0.15923	0.17794	0.21239	0.17794	0.22122	0.17794	0.24216		7.452	665	7.452	753	7.452	796	7.452	693	7.452	745	7.452	636
-77.9	902.234	-77.9	1468.4	-77.9	595.252		0.38567	89.3248	0.38567	201.453	0.38567	203.029		12.1	69.4102	12.1	54.3743	12.1	149.229		0.17937	0.11295	0.17937	0.16561	0.17937	0.2	0.17937	0.2162	0.17937	0.24748		7.472	638	7.472	703	7.472	743	7.472	701	7.472	714	7.472	622
-77.8	651.724	-77.8	1511.91	-77.8	543.131		0.38709	92.2446	0.38709	203.901	0.38709	204.716		12.2	62.7545	12.2	43.4519	12.2	149.197		0.18079	0.12117	0.18079	0.1681	0.18079	0.19942	0.18079	0.21695	0.18079	0.23427		7.493	616	7.493	696	7.493	803	7.493	761	7.493	743	7.493	633
-77.7	674	-77.7	1478.78	-77.7	482.49		0.38851	92.7987	0.38851	207.455	0.38851	210.112		12.3	56.2537	12.3	42.3524	12.3	149.748		0.18221	0.12251	0.18221	0.16415	0.18221	0.2037	0.18221	0.21513	0.18221	0.25876		7.513	621	7.513	761	7.513	778	7.513	668	7.513	714	7.513	602
-77.6	738.306	-77.6	1299.28	-77.6	470.388		0.38994	94.6584	0.38994	211.504	0.38994	212.342		12.4	60.4491	12.4	47.0745	12.4	145.376		0.18364	0.12563	0.18364	0.16932	0.18364	0.21124	0.18364	0.21192	0.18364	0.2384		7.534	615	7.534	712	7.534	706	7.534	741	7.534	730	7.534	628
-77.5	725.46	-77.5	1397.69	-77.5	562.845		0.39136	98.0862	0.39136	214.502	0.39136	214.915		12.5	59.1214	12.5	69.8534	12.5	135.905		0.18506	0.11688	0.18506	0.16424	0.18506	0.20812	0.18506	0.2137	0.18506	0.23753		7.554	668	7.554	744	7.554	742	7.554	683	7.554	741	7.554	651
-77.4	787.114	-77.4	1505.52	-77.4	830.297		0.39278	97.9982	0.39278	213.96	0.39278	217.594		12.6	42.8666	12.6	74.8798	12.6	113.598		0.18648	0.12884	0.18648	0.16657	0.18648	0.22093	0.18648	0.23015	0.18648	0.24825		7.574	639	7.574	668	7.574	726	7.574	707	7.574	696	7.574	637
-77.3	762.339	-77.3	1551.92	-77.3	846.993		0.3942	97.7227	0.3942	214.794	0.3942	221.465		12.7	45.145	12.7	70.782	12.7	127.51		0.18791	0.13209	0.18791	0.1635	0.18791	0.21041	0.18791	0.23567	0.18791	0.25409		7.595	650	7.595	774	7.595	733	7.595	705	7.595	692	7.595	622
-77.2	856.392	-77.2	1593.42	-77.2	770.707		0.39562	99.2447	0.39562	215.413	0.39562	224.747		12.8	52.3851	12.8	79.3189	12.8	129.906		0.18933	0.12372	0.18933	0.16828	0.18933	0.20293	0.18933	0.22645	0.18933	0.25183		7.615	698	7.615	739	7.615	749	7.615	795	7.615	694	7.615	599
-77.1	861.132	-77.1	1385.56	-77.1	719.695		0.39705	99.4769	0.39705	219.352	0.39705	227.456		12.9	52.0958	12.9	98.7355	12.9	128.242		0.19075	0.12443	0.19075	0.16475	0.19075	0.19869	0.19075	0.22833	0.19075	0.24845		7.636	676	7.636	758	7.636	758	7.636	730	7.636	779	7.636	640
-77	644.487	-77	1239.66	-77	629.915		0.39847	100.231	0.39847	222.072	0.39847	229.154		13	45.2556	13	118.632	13	105.208		0.19218	0.13055	0.19218	0.17624	0.19218	0.2226	0.19218	0.22361	0.19218	0.26592		7.656	672	7.656	741	7.656	740	7.656	757	7.656	703	7.656	653
-76.9	851.22	-76.9	1352.97	-76.9	657.853		0.39989	101.967	0.39989	225.754	0.39989	229.955		13.1	32.4839	13.1	128.983	13.1	92.9626		0.1936	0.12856	0.1936	0.16789	0.1936	0.21247	0.1936	0.22545	0.1936	0.26348		7.677	691	7.677	738	7.677	764	7.677	725	7.677	729	7.677	578
-76.8	816.604	-76.8	1411.35	-76.8	662.143		0.40131	102.594	0.40131	227.736	0.40131	233.793		13.2	40.7288	13.2	132.286	13.2	89.9154		0.19502	0.13852	0.19502	0.18273	0.19502	0.20641	0.19502	0.22942	0.19502	0.23867		7.697	708	7.697	743	7.697	761	7.697	716	7.697	740	7.697	592
-76.7	881.107	-76.7	1448.75	-76.7	652.651		0.40273	102.476	0.40273	228.205	0.40273	235.35		13.3	50.3047	13.3	116.726	13.3	99.0386		0.19645	0.14012	0.19645	0.1827	0.19645	0.22397	0.19645	0.24736	0.19645	0.25878		7.717	648	7.717	700	7.717	718	7.717	754	7.717	652	7.717	617
-76.6	767.626	-76.6	1480.39	-76.6	696.772		0.40416	104.596	0.40416	232.542	0.40416	238.484		13.4	49.4365	13.4	103.384	13.4	119.379		0.19787	0.13347	0.19787	0.18617	0.19787	0.21875	0.19787	0.23224	0.19787	0.25899		7.738	650	7.738	704	7.738	779	7.738	683	7.738	662	7.738	640
-76.5	803.479	-76.5	1219.02	-76.5	706.833		0.40558	105.667	0.40558	233.422	0.40558	240.402		13.5	45.1594	13.5	102.913	13.5	117.467		0.19929	0.13879	0.19929	0.1827	0.19929	0.21137	0.19929	0.24723	0.19929	0.27204		7.758	695	7.758	720	7.758	736	7.758	697	7.758	757	7.758	641
-76.4	798.997	-76.4	1250.85	-76.4	561.347		0.407	106.041	0.407	234.445	0.407	238.875		13.6	57.2854	13.6	96.2581	13.6	92.5146		0.20072	0.14605	0.20072	0.18896	0.20072	0.22612	0.20072	0.23764	0.20072	0.27923		7.779	651	7.779	730	7.779	748	7.779	677	7.779	740	7.779	593
-76.3	787.653	-76.3	1433.27	-76.3	506.767		0.40842	108.528	0.40842	239.182	0.40842	237.563		13.7	58.9954	13.7	93.3046	13.7	74.5211		0.20214	0.14217	0.20214	0.18138	0.20214	0.22573	0.20214	0.23639	0.20214	0.26635		7.799	640	7.799	703	7.799	731	7.799	717	7.799	703	7.799	633
-76.2	960.15	-76.2	1338.63	-76.2	530.788		0.40984	109.594	0.40984	240.452	0.40984	242.176		13.8	58.9094	13.8	100.367	13.8	82.2981		0.20356	0.13674	0.20356	0.18696	0.20356	0.24645	0.20356	0.24401	0.20356	0.27186		7.82	653	7.82	699	7.82	749	7.82	736	7.82	755	7.82	628
-76.1	955.734	-76.1	1590.43	-76.1	678.024		0.41127	110.527	0.41127	238.992	0.41127	245.372		13.9	59.822	13.9	115.461	13.9	98.9263		0.20499	0.13199	0.20499	0.18429	0.20499	0.22665	0.20499	0.23988	0.20499	0.26684		7.84	647	7.84	689	7.84	778	7.84	753	7.84	699	7.84	641
-76	840.59	-76	1522.72	-76	713.658		0.41269	110.024	0.41269	235.881	0.41269	247.566		14	53.517	14	116.622	14	97.6754		0.20641	0.1261	0.20641	0.18961	0.20641	0.21911	0.20641	0.243	0.20641	0.29985		7.861	668	7.861	737	7.861	755	7.861	736	7.861	718	7.861	616
-75.9	848.19	-75.9	1421.19	-75.9	701.598		0.41411	110.369	0.41411	239.462	0.41411	248.907		14.1	47.1939	14.1	112.346	14.1	92.0476		0.20783	0.14126	0.20783	0.18311	0.20783	0.23108	0.20783	0.24918	0.20783	0.2752		7.881	671	7.881	706	7.881	721	7.881	784	7.881	721	7.881	666
-75.8	733.56	-75.8	1292.28	-75.8	758.069		0.41553	110.057	0.41553	242.439	0.41553	246.936		14.2	50.5735	14.2	106.91	14.2	94.5581		0.20926	0.15508	0.20926	0.19576	0.20926	0.22383	0.20926	0.25878	0.20926	0.27813		7.901	661	7.901	739	7.901	772	7.901	689	7.901	726	7.901	639
-75.7	769.612	-75.7	1276.99	-75.7	610.942		0.41695	110.396	0.41695	242.099	0.41695	242.726		14.3	60.0735	14.3	107.203	14.3	86.0992		0.21068	0.14235	0.21068	0.19042	0.21068	0.22281	0.21068	0.2574	0.21068	0.27732		7.922	653	7.922	701	7.922	727	7.922	686	7.922	718	7.922	627
-75.6	774.37	-75.6	1261.13	-75.6	604.866		0.41837	109.613	0.41837	245.331	0.41837	245.421		14.4	70.6592	14.4	123.414	14.4	93.7307		0.2121	0.13635	0.2121	0.18718	0.2121	0.2395	0.2121	0.26099	0.2121	0.27722		7.942	661	7.942	735	7.942	740	7.942	752	7.942	700	7.942	616
-75.5	716.164	-75.5	1474.23	-75.5	578.925		0.4198	110.401	0.4198	247.167	0.4198	250.752		14.5	72.7759	14.5	97.615	14.5	107.576		0.21353	0.1531	0.21353	0.18791	0.21353	0.24321	0.21353	0.24322	0.21353	0.27692		7.963	649	7.963	687	7.963	736	7.963	673	7.963	686	7.963	600
-75.4	718.963	-75.4	1592.35	-75.4	625.37		0.42122	112.892	0.42122	246.477	0.42122	251.769		14.6	55.6361	14.6	85.5212	14.6	118.506		0.21495	0.14544	0.21495	0.18193	0.21495	0.25293	0.21495	0.26457	0.21495	0.2863		7.983	644	7.983	714	7.983	771	7.983	760	7.983	730	7.983	630
-75.3	801.6	-75.3	1618.13	-75.3	526.372		0.42264	113.397	0.42264	246.659	0.42264	253.69		14.7	50.0684	14.7	81.0816	14.7	103.659		0.21637	0.15733	0.21637	0.19298	0.21637	0.26727	0.21637	0.26128	0.21637	0.29889		8.004	646	8.004	744	8.004	745	8.004	738	8.004	701	8.004	649
-75.2	856.969	-75.2	1402.73	-75.2	453.036		0.42406	113.674	0.42406	248.623	0.42406	254.272		14.8	54.5134	14.8	85.256	14.8	78.0839		0.2178	0.14655	0.2178	0.18733	0.2178	0.24927	0.2178	0.25782	0.2178	0.2764		8.024	623	8.024	703	8.024	781	8.024	685	8.024	710	8.024	575
-75.1	875.735	-75.1	1474.87	-75.1	507.446		0.42548	115.014	0.42548	250.587	0.42548	253.137		14.9	47.4966	14.9	83.4768	14.9	73.5847		0.21922	0.15594	0.21922	0.19752	0.21922	0.24667	0.21922	0.26156	0.21922	0.2866		8.044	672	8.044	708	8.044	749	8.044	698	8.044	740	8.044	620
-75	710.409	-75	1494.15	-75	633.359		0.42691	115.228	0.42691	254.022	0.42691	253.338		15	47.4676	15	95.0722	15	104.147		0.22064	0.13506	0.22064	0.20393	0.22064	0.25491	0.22064	0.26047	0.22064	0.301		8.065	643	8.065	718	8.065	715	8.065	779	8.065	726	8.065	646
-74.9	799.27	-74.9	1489.46	-74.9	690.221		0.42833	116.65	0.42833	255.057	0.42833	255.995		15.1	47.6551	15.1	99.5548	15.1	125.155		0.22206	0.14633	0.22206	0.19971	0.22206	0.25175	0.22206	0.27693	0.22206	0.28367		8.085	639	8.085	715	8.085	744	8.085	685	8.085	686	8.085	623
-74.8	813.757	-74.8	1334.7	-74.8	704.579		0.42975	116.501	0.42975	253.684	0.42975	260.222		15.2	51.9708	15.2	95.9808	15.2	99.6924		0.22349	0.14974	0.22349	0.2055	0.22349	0.26315	0.22349	0.25545	0.22349	0.29426		8.106	655	8.106	687	8.106	746	8.106	692	8.106	703	8.106	638
-74.7	795.968	-74.7	1284.64	-74.7	638.8		0.43117	112.918	0.43117	255.386	0.43117	262.386		15.3	63.9321	15.3	86.1831	15.3	64.7977		0.22491	0.15235	0.22491	0.21077	0.22491	0.23794	0.22491	0.26425	0.22491	0.30322		8.126	678	8.126	690	8.126	782	8.126	736	8.126	751	8.126	615
-74.6	870.899	-74.6	1279.19	-74.6	645.872		0.43259	112.525	0.43259	254.102	0.43259	261.209		15.4	71.3734	15.4	74.2403	15.4	59.1037		0.22633	0.16555	0.22633	0.1886	0.22633	0.25796	0.22633	0.27544	0.22633	0.33164		8.147	672	8.147	692	8.147	747	8.147	693	8.147	708	8.147	602
-74.5	824.096	-74.5	1336.04	-74.5	844.998		0.43401	114.965	0.43401	256.422	0.43401	257.587		15.5	69.1123	15.5	69.5966	15.5	74.6879													8.167	656	8.167	721	8.167	788	8.167	706	8.167	744	8.167	625
-74.4	713.844	-74.4	1459.57	-74.4	795.838		0.43544	115.07	0.43544	255.699	0.43544	256.462		15.6	66.8878	15.6	75.7657	15.6	110.702													8.187	650	8.187	722	8.187	734	8.187	731	8.187	732	8.187	575
-74.3	661.667	-74.3	1639.91	-74.3	724.889		0.43686	116.746	0.43686	253.655	0.43686	256.354		15.7	63.5788	15.7	62.8152	15.7	119.481													8.208	628	8.208	674	8.208	764	8.208	783	8.208	689	8.208	607
-74.2	695.503	-74.2	1528.03	-74.2	671.08		0.43828	118.784	0.43828	253.648	0.43828	257.301		15.8	65.8302	15.8	44.4614	15.8	123.382													8.228	656	8.228	719	8.228	808	8.228	733	8.228	745	8.228	629
-74.1	959.921	-74.1	1455.27	-74.1	803.196		0.4397	118.992	0.4397	257.913	0.4397	260.306		15.9	55.0177	15.9	49.4283	15.9	120.013													8.249	638	8.249	659	8.249	750	8.249	744	8.249	719	8.249	614
-74	1055.69	-74	1469.39	-74	855.523		0.44112	116.765	0.44112	257.553	0.44112	260.264		16	53.6898	16	68.1583	16	125.581													8.269	598	8.269	722	8.269	821	8.269	723	8.269	748	8.269	585
-73.9	906.324	-73.9	1512.56	-73.9	700.565		0.44254	117.05	0.44254	255.437	0.44254	261.812		16.1	63.5968	16.1	68.9933	16.1	115.108													8.29	660	8.29	694	8.29	718	8.29	724	8.29	790	8.29	649
-73.8	861.852	-73.8	1613.81	-73.8	621.849		0.44396	118.657	0.44396	257.333	0.44396	265.196		16.2	69.5501	16.2	85.7385	16.2	113.707													8.31	666	8.31	744	8.31	750	8.31	765	8.31	720	8.31	585
-73.7	804.616	-73.7	1423.39	-73.7	755.941		0.44539	119.529	0.44539	258.706	0.44539	264.091		16.3	64.1162	16.3	82.5308	16.3	124.006													8.33	673	8.33	701	8.33	791	8.33	770	8.33	759	8.33	628
-73.6	740.032	-73.6	1399.4	-73.6	618.465		0.44681	120	0.44681	259.968	0.44681	261.423		16.4	58.8763	16.4	71.561	16.4	137.361													8.351	707	8.351	724	8.351	752	8.351	714	8.351	687	8.351	626
-73.5	862.644	-73.5	1542.99	-73.5	515.846		0.44823	118.025	0.44823	259.325	0.44823	260.551		16.5	62.8048	16.5	76.0679	16.5	138.897													8.371	668	8.371	743	8.371	764	8.371	713	8.371	714	8.371	653
-73.4	1011.12	-73.4	1619.22	-73.4	747.649		0.44965	117.121	0.44965	258.089	0.44965	261.987		16.6	55.053	16.6	107.563	16.6	123.81													8.392	664	8.392	715	8.392	797	8.392	709	8.392	729	8.392	600
-73.3	940.847	-73.3	1413.24	-73.3	558.492		0.45107	114.356	0.45107	260.353	0.45107	261.287		16.7	52.1184	16.7	117.072	16.7	96.7845													8.412	704	8.412	691	8.412	728	8.412	733	8.412	755	8.412	620
-73.2	759.046	-73.2	1417.65	-73.2	487.689		0.45249	114.66	0.45249	263.704	0.45249	261.46		16.8	59.3903	16.8	101.692	16.8	84.296													8.433	681	8.433	690	8.433	662	8.433	737	8.433	737	8.433	580
-73.1	708.622	-73.1	1518.61	-73.1	630.904		0.45392	116.83	0.45392	264.72	0.45392	262.974		16.9	55.4293	16.9	88.4406	16.9	86.3842													8.453	668	8.453	740	8.453	795	8.453	763	8.453	755	8.453	576
-73	688.968	-73	1557.11	-73	513.951		0.45534	118.961	0.45534	262.2	0.45534	264.732		17	42.6042	17	77.0497	17	106.161													8.473	722	8.473	694	8.473	787	8.473	770	8.473	733	8.473	585
-72.9	660.876	-72.9	1582.89	-72.9	612.688		0.45676	119.348	0.45676	262.386	0.45676	263.084		17.1	46.7616	17.1	71.9401	17.1	120.955													8.494	617	8.494	709	8.494	732	8.494	739	8.494	698	8.494	561
-72.8	755.207	-72.8	1620.81	-72.8	805.089		0.45818	117.802	0.45818	263.743	0.45818	263.01		17.2	52.3396	17.2	79.6433	17.2	105.022													8.514	682	8.514	728	8.514	730	8.514	703	8.514	708	8.514	601
-72.7	875.786	-72.7	1531.49	-72.7	643.649		0.4596	117.902	0.4596	259.693	0.4596	262.502		17.3	61.7702	17.3	90.1722	17.3	98.2777													8.535	670	8.535	730	8.535	719	8.535	719	8.535	710	8.535	617
-72.6	1013.04	-72.6	1554.66	-72.6	709.518		0.46102	119.285	0.46102	262.803	0.46102	261.552		17.4	54.3432	17.4	92.2715	17.4	103.141													8.555	662	8.555	718	8.555	721	8.555	722	8.555	791	8.555	620
-72.5	945.133	-72.5	1485.4	-72.5	688.587		0.46244	116.824	0.46244	263.256	0.46244	262.201		17.5	45.9688	17.5	95.0252	17.5	104.504													8.576	652	8.576	708	8.576	679	8.576	786	8.576	754	8.576	633
-72.4	769.2	-72.4	1279.25	-72.4	624.275		0.46387	113.242	0.46387	262.141	0.46387	260.228		17.6	51.7836	17.6	103.984	17.6	99.0146													8.596	651	8.596	714	8.596	765	8.596	746	8.596	735	8.596	611
-72.3	792.132	-72.3	1325.93	-72.3	689.813		0.46529	115.045	0.46529	264.595	0.46529	256.688		17.7	62.532	17.7	107.617	17.7	98.7858													8.616	724	8.616	729	8.616	797	8.616	708	8.616	737	8.616	574
-72.2	793.505	-72.2	1320.7	-72.2	900.099		0.46671	118.137	0.46671	263.058	0.46671	257.219		17.8	67.9172	17.8	108.46	17.8	88.8659													8.637	681	8.637	664	8.637	784	8.637	703	8.637	727	8.637	633
-72.1	714.224	-72.1	1419.42	-72.1	792.166		0.46813	118.469	0.46813	264.196	0.46813	258.574		17.9	53.5523	17.9	125.13	17.9	85.3803													8.657	715	8.657	702	8.657	756	8.657	723	8.657	716	8.657	590
-72	695.961	-72	1430.29	-72	789.397		0.46955	116.865	0.46955	266.884	0.46955	261.335		18	57.5515	18	123.956	18	83.5732													8.678	684	8.678	723	8.678	769	8.678	720	8.678	724	8.678	597
-71.9	641.607	-71.9	1430.73	-71.9	639.301		0.47097	116.77	0.47097	265.852	0.47097	261.143		18.1	71.2507	18.1	103.548	18.1	74.6771													8.698	690	8.698	702	8.698	748	8.698	744	8.698	736	8.698	592
-71.8	688.261	-71.8	1423.55	-71.8	550.807		0.47239	118.543	0.47239	261.107	0.47239	258.516		18.2	76.5527	18.2	78.6758	18.2	76.8848													8.719	665	8.719	708	8.719	791	8.719	654	8.719	765	8.719	624
-71.7	768.803	-71.7	1369.88	-71.7	509.254		0.47381	121.978	0.47381	261.805	0.47381	258.553		18.3	70.0563	18.3	84.4321	18.3	92.5883													8.739	711	8.739	676	8.739	778	8.739	697	8.739	757	8.739	617
-71.6	905.796	-71.6	1510.87	-71.6	614.579		0.47524	122.562	0.47524	263.769	0.47524	255.958		18.4	65.283	18.4	96.6862	18.4	92.9998													8.759	694	8.759	732	8.759	788	8.759	709	8.759	749	8.759	596
-71.5	914.421	-71.5	1434.05	-71.5	494.038		0.47666	120.912	0.47666	262.706	0.47666	255.579		18.5	66.8969	18.5	93.2285	18.5	105.087													8.78	754	8.78	717	8.78	764	8.78	747	8.78	763	8.78	662
-71.4	720.385	-71.4	1717.73	-71.4	584.094		0.47808	121.024	0.47808	261.734	0.47808	260.384		18.6	58.9135	18.6	79.3033	18.6	135.64													8.8	643	8.8	708	8.8	835	8.8	725	8.8	747	8.8	635
-71.3	729.807	-71.3	1363.44	-71.3	787.24		0.4795	122.173	0.4795	260.733	0.4795	259.294		18.7	53.5614	18.7	73.6003	18.7	144.641													8.821	665	8.821	712	8.821	758	8.821	753	8.821	729	8.821	617
-71.2	803.621	-71.2	1418.18	-71.2	839.624		0.48092	124.664	0.48092	264.366	0.48092	260.372		18.8	40.4469	18.8	69.0849	18.8	117.744													8.841	652	8.841	669	8.841	752	8.841	786	8.841	780	8.841	670
-71.1	799.765	-71.1	1446.71	-71.1	784.223		0.48234	126.433	0.48234	266.37	0.48234	265.709		18.9	39.1847	18.9	81.693	18.9	100.776													8.862	667	8.862	702	8.862	764	8.862	753	8.862	790	8.862	625
-71	587.154	-71	1329.86	-71	618.518		0.48376	123.546	0.48376	265.204	0.48376	265.425		19	42.9079	19	92.3228	19	114.665													8.882	700	8.882	720	8.882	795	8.882	702	8.882	744	8.882	616
-70.9	618.595	-70.9	1541.14	-70.9	591.651		0.48518	120.872	0.48518	265.011	0.48518	262.212		19.1	37.3899	19.1	84.5753	19.1	119.499													8.903	692	8.903	694	8.903	820	8.903	766	8.903	749	8.903	632
-70.8	726.531	-70.8	1364.01	-70.8	591.458		0.48661	122.145	0.48661	265.859	0.48661	259.289		19.2	37.5625	19.2	70.4844	19.2	128.259													8.923	698	8.923	673	8.923	739	8.923	684	8.923	752	8.923	628
-70.7	686.772	-70.7	1317.95	-70.7	707.948		0.48803	122.211	0.48803	266.962	0.48803	259.308		19.3	43.2059	19.3	72.1662	19.3	117.617													8.943	654	8.943	754	8.943	743	8.943	767	8.943	755	8.943	625
-70.6	620.142	-70.6	1441.59	-70.6	750.637		0.48945	122.882	0.48945	267.956	0.48945	261.225		19.4	40.6714	19.4	80.4266	19.4	110.63													8.964	718	8.964	704	8.964	767	8.964	682	8.964	739	8.964	592
-70.5	706.617	-70.5	1430.21	-70.5	705.372		0.49087	123.222	0.49087	267.607	0.49087	260.987		19.5	38.2602	19.5	94.1668	19.5	117.905													8.984	679	8.984	710	8.984	736	8.984	725	8.984	829	8.984	598
-70.4	775.713	-70.4	1122.47	-70.4	657.559		0.49229	123.706	0.49229	269.982	0.49229	259.238		19.6	41.3261	19.6	92.4577	19.6	121.599													9.005	717	9.005	669	9.005	763	9.005	710	9.005	754	9.005	582
-70.3	846.317	-70.3	1293.07	-70.3	641.434		0.49371	123.775	0.49371	270.341	0.49371	256.476		19.7	47.183	19.7	65.6455	19.7	111.512													9.025	706	9.025	747	9.025	740	9.025	734	9.025	720	9.025	597
-70.2	791.922	-70.2	1591.43	-70.2	584		0.49513	123.002	0.49513	269.045	0.49513	258.737		19.8	44.159	19.8	59.1229	19.8	129.059													9.046	696	9.046	700	9.046	742	9.046	661	9.046	752	9.046	645
-70.1	758.41	-70.1	1543.33	-70.1	516.497		0.49655	124.406	0.49655	269.444	0.49655	261.279		19.9	43.2384	19.9	68.0428	19.9	155.893													9.066	688	9.066	723	9.066	756	9.066	727	9.066	739	9.066	613
-70	977.873	-70	1632.2	-70	561.366		0.49797	124.961	0.49797	267.669	0.49797	260.664		20	40.6137	20	76.5023	20	142.934													9.086	698	9.086	711	9.086	758	9.086	716	9.086	782	9.086	597
-69.9	999.193	-69.9	1574.24	-69.9	618.094		0.49939	123.163	0.49939	266.63	0.49939	258.287		20.1	34.6024	20.1	77.9739	20.1	118.474													9.107	704	9.107	692	9.107	777	9.107	703	9.107	704	9.107	598
-69.8	888.659	-69.8	1398.67	-69.8	586.868		0.50082	123.47	0.50082	270.715	0.50082	259.682		20.2	25.0321	20.2	79.9388	20.2	115.78													9.127	695	9.127	696	9.127	831	9.127	720	9.127	742	9.127	536
-69.7	800.634	-69.7	1421	-69.7	693.355		0.50224	125.135	0.50224	272.632	0.50224	262.892		20.3	32.6515	20.3	85.2456	20.3	126.721													9.148	682	9.148	675	9.148	741	9.148	726	9.148	763	9.148	576
-69.6	809.667	-69.6	1459.72	-69.6	766.877		0.50366	125.586	0.50366	269.154	0.50366	260.535		20.4	46.4307	20.4	90.25	20.4	120.948													9.168	644	9.168	688	9.168	736	9.168	773	9.168	740	9.168	623
-69.5	781.773	-69.5	1696.13	-69.5	714.551		0.50508	123.882	0.50508	266.817	0.50508	259.349		20.5	55.1874	20.5	93.1241	20.5	105.829													9.189	650	9.189	689	9.189	757	9.189	718	9.189	741	9.189	583
-69.4	806.139	-69.4	1657.63	-69.4	680.005		0.5065	123.391	0.5065	264.063	0.5065	257.361		20.6	66.9606	20.6	84.7633	20.6	76.5175													9.209	717	9.209	691	9.209	748	9.209	736	9.209	758	9.209	636
-69.3	847.578	-69.3	1301.17	-69.3	540.849		0.50792	124.785	0.50792	267.432	0.50792	257.153		20.7	70.6934	20.7	89.4235	20.7	68.6674													9.229	730	9.229	709	9.229	754	9.229	725	9.229	773	9.229	600
-69.2	670.275	-69.2	1266.06	-69.2	477.863		0.50934	125.169	0.50934	268.054	0.50934	257.113		20.8	60.7779	20.8	86.1566	20.8	80.121													9.25	702	9.25	734	9.25	784	9.25	768	9.25	761	9.25	609
-69.1	710.265	-69.1	1249.93	-69.1	694.935		0.51076	125.806	0.51076	265.326	0.51076	255.79		20.9	52.1091	20.9	68.6556	20.9	97.9205													9.27	714	9.27	737	9.27	750	9.27	716	9.27	753	9.27	581
-69	722.747	-69	1367.13	-69	491.395		0.51218	125.922	0.51218	267.545	0.51218	258.656		21	52.024	21	53.6732	21	98.6178													9.291	703	9.291	708	9.291	768	9.291	772	9.291	774	9.291	641
-68.9	743.634	-68.9	1532.27	-68.9	679.332		0.5136	124.446	0.5136	268.927	0.5136	262.543		21.1	47.6249	21.1	46.104	21.1	110.068													9.311	702	9.311	712	9.311	769	9.311	712	9.311	713	9.311	621
-68.8	801.02	-68.8	1537.07	-68.8	574.413		0.51502	123.261	0.51502	269.859	0.51502	262.672		21.2	53.235	21.2	43.0857	21.2	132.582													9.332	702	9.332	679	9.332	735	9.332	787	9.332	753	9.332	594
-68.7	736.718	-68.7	1390.85	-68.7	599.25		0.51645	122.852	0.51645	268.1	0.51645	264.875		21.3	53.602	21.3	49.2087	21.3	123.091													9.352	678	9.352	681	9.352	757	9.352	762	9.352	739	9.352	572
-68.6	800.198	-68.6	1364.68	-68.6	503.677		0.51787	123.235	0.51787	268.177	0.51787	263.405		21.4	45.8902	21.4	67.4969	21.4	95.4054													9.372	632	9.372	726	9.372	730	9.372	694	9.372	769	9.372	598
-68.5	720.615	-68.5	1428.1	-68.5	599.295		0.51929	124.561	0.51929	272.346	0.51929	260.945		21.5	45.8353	21.5	73.4842	21.5	83.5925													9.393	733	9.393	656	9.393	802	9.393	757	9.393	756	9.393	567
-68.4	723.235	-68.4	1594.23	-68.4	597.117		0.52071	122.669	0.52071	268.312	0.52071	261.171		21.6	52.1741	21.6	84.3242	21.6	95.0562													9.413	768	9.413	697	9.413	789	9.413	763	9.413	760	9.413	621
-68.3	753.329	-68.3	1628.31	-68.3	840.283		0.52213	122.395	0.52213	267.593	0.52213	257.163		21.7	52.6672	21.7	88.0675	21.7	113.559													9.434	703	9.434	674	9.434	743	9.434	733	9.434	745	9.434	588
-68.2	705.808	-68.2	1725.99	-68.2	912.378		0.52355	123.767	0.52355	272.956	0.52355	260.291		21.8	45.9225	21.8	92.0857	21.8	132.525													9.454	729	9.454	764	9.454	742	9.454	768	9.454	805	9.454	641
-68.1	635.579	-68.1	1655.74	-68.1	535.583		0.52497	125.633	0.52497	273.106	0.52497	263.595		21.9	41.135	21.9	105.811	21.9	135.99													9.475	719	9.475	692	9.475	818	9.475	743	9.475	755	9.475	571
-68	747.963	-68	1492.22	-68	546.995		0.52639	125.944	0.52639	270.331	0.52639	261.142		22	61.0622	22	124.136	22	128.695													9.495	707	9.495	713	9.495	768	9.495	754	9.495	824	9.495	595
-67.9	769.907	-67.9	1415.78	-67.9	617.382		0.52781	124.239	0.52781	269.221	0.52781	261.271		22.1	69.4479	22.1	121.813	22.1	143.315													9.515	668	9.515	691	9.515	785	9.515	714	9.515	763	9.515	613
-67.8	835.489	-67.8	1355.17	-67.8	731.032		0.52923	126.363	0.52923	273.543	0.52923	260.774		22.2	57.6067	22.2	106.648	22.2	152.997													9.536	744	9.536	730	9.536	790	9.536	734	9.536	823	9.536	582
-67.7	881.337	-67.7	1222.01	-67.7	756.66		0.53065	126.192	0.53065	273.846	0.53065	261.46		22.3	47.337	22.3	94.6475	22.3	129.155													9.556	753	9.556	685	9.556	745	9.556	709	9.556	788	9.556	600
-67.6	839.713	-67.6	1402.83	-67.6	760.072		0.53207	125.655	0.53207	271.734	0.53207	259.496		22.4	50.4414	22.4	99.9125	22.4	89.655													9.577	695	9.577	685	9.577	814	9.577	724	9.577	728	9.577	576
-67.5	799.41	-67.5	1410.52	-67.5	673.435		0.53349	127.746	0.53349	270.376	0.53349	259.812		22.5	47.8864	22.5	98.3144	22.5	91.0443													9.597	686	9.597	716	9.597	804	9.597	730	9.597	723	9.597	606
-67.4	852.62	-67.4	1280.42	-67.4	599.392		0.53491	129.412	0.53491	271.521	0.53491	263.934		22.6	40.8879	22.6	96.1765	22.6	114.576													9.618	656	9.618	727	9.618	787	9.618	733	9.618	714	9.618	607
-67.3	869.479	-67.3	1254.91	-67.3	683.092		0.53634	130.599	0.53634	272.662	0.53634	262.247		22.7	38.2601	22.7	90.3446	22.7	123.689													9.638	706	9.638	731	9.638	794	9.638	748	9.638	763	9.638	620
-67.2	829.285	-67.2	1575.92	-67.2	778.341		0.53776	130.171	0.53776	273.649	0.53776	260.04		22.8	42.5359	22.8	68.9377	22.8	135.601													9.658	725	9.658	713	9.658	772	9.658	763	9.658	739	9.658	603
-67.1	889.161	-67.1	1554.83	-67.1	793.262		0.53918	130.178	0.53918	272.007	0.53918	258.205		22.9	43.7732	22.9	50.6006	22.9	137.614													9.679	720	9.679	660	9.679	731	9.679	727	9.679	775	9.679	596
-67	817.293	-67	1386.11	-67	632.278		0.5406	131.223	0.5406	273.599	0.5406	256.544		23	43.0162	23	47.0795	23	136.802													9.699	673	9.699	679	9.699	780	9.699	724	9.699	742	9.699	589
-66.9	858.761	-66.9	1457.51	-66.9	551.448		0.54202	128.884	0.54202	273.139	0.54202	258.238		23.1	47.8169	23.1	51.3811	23.1	129.525													9.72	675	9.72	668	9.72	757	9.72	720	9.72	762	9.72	614
-66.8	833.523	-66.8	1577.49	-66.8	558.825		0.54344	128.056	0.54344	274.526	0.54344	259.518		23.2	55.5344	23.2	50.7779	23.2	117.317													9.74	669	9.74	690	9.74	730	9.74	697	9.74	747	9.74	584
-66.7	796.925	-66.7	1562.85	-66.7	753.061		0.54486	127.293	0.54486	274.732	0.54486	260.317		23.3	53.9041	23.3	73.1723	23.3	96.6084													9.761	777	9.761	659	9.761	779	9.761	769	9.761	718	9.761	580
-66.6	782.519	-66.6	1558.96	-66.6	802.235		0.54628	126.87	0.54628	274.347	0.54628	262.776		23.4	48.3297	23.4	96.3954	23.4	95.9979													9.781	693	9.781	685	9.781	719	9.781	754	9.781	777	9.781	601
-66.5	786.887	-66.5	1432.6	-66.5	653.04		0.5477	127.47	0.5477	274.06	0.5477	260.662		23.5	39.0168	23.5	85.0609	23.5	100.995													9.801	722	9.801	649	9.801	773	9.801	718	9.801	787	9.801	621
-66.4	694.819	-66.4	1628.55	-66.4	628.6		0.54912	128.273	0.54912	273.895	0.54912	259.61		23.6	27.4509	23.6	56.796	23.6	102.529													9.822	735	9.822	720	9.822	749	9.822	695	9.822	716	9.822	574
-66.3	862.528	-66.3	1640.09	-66.3	664.569		0.55054	127.966	0.55054	276.184	0.55054	259.6		23.7	29.9244	23.7	57.4199	23.7	102.567													9.842	735	9.842	724	9.842	808	9.842	772	9.842	747	9.842	599
-66.2	807.597	-66.2	1605.51	-66.2	603.833		0.55196	130.292	0.55196	277.399	0.55196	259.514		23.8	40.3048	23.8	70.8757	23.8	111.383													9.863	702	9.863	745	9.863	746	9.863	774	9.863	733	9.863	606
-66.1	862.705	-66.1	1554.87	-66.1	838.128		0.55338	131.804	0.55338	278.776	0.55338	260.647		23.9	47.0002	23.9	80.0061	23.9	96.3484													9.883	709	9.883	688	9.883	750	9.883	740	9.883	780	9.883	552
-66	824.153	-66	1420.98	-66	709.069		0.5548	132.14	0.5548	279.588	0.5548	260.564		24	45.2327	24	80.3712	24	73.0211													9.904	669	9.904	705	9.904	781	9.904	730	9.904	717	9.904	590
-65.9	754.058	-65.9	1413.48	-65.9	580.025		0.55622	131.149	0.55622	280.402	0.55622	260.299		24.1	40.3137	24.1	81.5928	24.1	74.1282													9.924	703	9.924	701	9.924	774	9.924	765	9.924	763	9.924	594
-65.8	719.703	-65.8	1534.38	-65.8	637.326		0.55764	129.643	0.55764	278.249	0.55764	262.938		24.2	48.8323	24.2	82.5499	24.2	102.277													9.945	726	9.945	676	9.945	784	9.945	779	9.945	712	9.945	619
-65.7	811.326	-65.7	1326	-65.7	612.014		0.55906	128.806	0.55906	278.586	0.55906	268.012		24.3	49.3941	24.3	73.0607	24.3	113.903													9.965	768	9.965	646	9.965	769	9.965	763	9.965	781	9.965	591
-65.6	922.639	-65.6	1257.37	-65.6	486.438		0.56048	129.106	0.56048	277.31	0.56048	268.645		24.4	50.1254	24.4	68.7883	24.4	119.661													9.985	745	9.985	635	9.985	777	9.985	771	9.985	763	9.985	582
-65.5	887.346	-65.5	1553.75	-65.5	534.674		0.5619	128.434	0.5619	277.274	0.5619	263.462		24.5	55.2469	24.5	86.0665	24.5	122.027													10.006	671	10.006	662	10.006	821	10.006	813	10.006	800	10.006	573
-65.4	933.661	-65.4	1623.78	-65.4	707.639		0.56332	131.293	0.56332	281.131	0.56332	262.871		24.6	58.7699	24.6	105.737	24.6	130.466													10.026	697	10.026	724	10.026	760	10.026	780	10.026	744	10.026	549
-65.3	938.411	-65.3	1600.33	-65.3	814.83		0.56474	132.054	0.56474	283.393	0.56474	264.022		24.7	62.1942	24.7	101.239	24.7	121.637													10.047	668	10.047	694	10.047	817	10.047	755	10.047	759	10.047	589
-65.2	798.865	-65.2	1521.91	-65.2	693.109		0.56616	133.151	0.56616	284.181	0.56616	263.205		24.8	70.2772	24.8	92.0183	24.8	113.389													10.067	731	10.067	685	10.067	808	10.067	731	10.067	817	10.067	604
-65.1	769.165	-65.1	1553.87	-65.1	683.073		0.56758	134.889	0.56758	285.67	0.56758	262.622		24.9	63.3212	24.9	65.4662	24.9	119.306													10.088	727	10.088	730	10.088	763	10.088	779	10.088	819	10.088	581
-65	711.076	-65	1638.79	-65	769.666		0.569	134.972	0.569	286.963	0.569	261.376		25	52.7777	25	50.4986	25	136.743													10.108	741	10.108	680	10.108	761	10.108	772	10.108	812	10.108	607
-64.9	711.819	-64.9	1547.08	-64.9	717.687		0.57042	132.245	0.57042	286.136	0.57042	258.963		25.1	51.9951	25.1	45.549	25.1	132.981													10.128	700	10.128	668	10.128	785	10.128	739	10.128	772	10.128	611
-64.8	819.017	-64.8	1464.75	-64.8	643.855		0.57184	131.166	0.57184	285.489	0.57184	258.786		25.2	61.9503	25.2	55.2764	25.2	121.854													10.149	710	10.149	664	10.149	776	10.149	701	10.149	819	10.149	607
-64.7	681.818	-64.7	1334.76	-64.7	808.701		0.57327	132.513	0.57327	284.132	0.57327	262.692		25.3	69.7955	25.3	59.0192	25.3	150.371													10.169	703	10.169	751	10.169	775	10.169	773	10.169	770	10.169	604
-64.6	882.073	-64.6	1456.18	-64.6	627.139		0.57469	133.362	0.57469	282.287	0.57469	265.241		25.4	61.8432	25.4	72.8321	25.4	163.334													10.19	703	10.19	699	10.19	812	10.19	796	10.19	797	10.19	596
-64.5	958.248	-64.5	1487.24	-64.5	681.623		0.57611	135.662	0.57611	283.16	0.57611	266.932		25.5	55.0373	25.5	90.705	25.5	145.95													10.21	714	10.21	708	10.21	749	10.21	803	10.21	792	10.21	583
-64.4	830.235	-64.4	1365.25	-64.4	581.99		0.57753	136.753	0.57753	284.52	0.57753	269.344		25.6	45.7419	25.6	109.048	25.6	125.565													10.231	727	10.231	734	10.231	778	10.231	810	10.231	790	10.231	598
-64.3	929.713	-64.3	1380.03	-64.3	587.533		0.57895	135.525	0.57895	286.997	0.57895	268.076		25.7	48.1406	25.7	96.3958	25.7	114.324													10.251	726	10.251	748	10.251	774	10.251	745	10.251	785	10.251	589
-64.2	836.757	-64.2	1696.74	-64.2	666.911		0.58037	136.229	0.58037	287.324	0.58037	271.143		25.8	66.0358	25.8	79.716	25.8	94.9677													10.271	709	10.271	735	10.271	806	10.271	804	10.271	757	10.271	614
-64.1	755.266	-64.1	1712.69	-64.1	772.136		0.58179	135.183	0.58179	282.432	0.58179	270.218		25.9	70.4107	25.9	69.3892	25.9	92.9504													10.292	730	10.292	702	10.292	761	10.292	741	10.292	800	10.292	566
-64	779.687	-64	1753.43	-64	682.642		0.58321	136.893	0.58321	281.124	0.58321	268.32		26	58.1222	26	66.6895	26	116.556													10.312	724	10.312	670	10.312	806	10.312	755	10.312	822	10.312	612
-63.9	823.917	-63.9	1671.87	-63.9	575.788		0.58463	139.65	0.58463	284.837	0.58463	268.744		26.1	47.6762	26.1	57.1839	26.1	110.744													10.333	739	10.333	689	10.333	720	10.333	761	10.333	759	10.333	623
-63.8	797.687	-63.8	1512.54	-63.8	666.672		0.58605	137.056	0.58605	289.757	0.58605	266.422		26.2	47.5237	26.2	62.3546	26.2	87.5859													10.353	756	10.353	709	10.353	772	10.353	765	10.353	806	10.353	593
-63.7	933.447	-63.7	1656.83	-63.7	671.256		0.58747	134.674	0.58747	290.725	0.58747	265.438		26.3	50.8514	26.3	87.7538	26.3	86.4113													10.374	734	10.374	690	10.374	737	10.374	718	10.374	762	10.374	619
-63.6	836.513	-63.6	1475.75	-63.6	679.892		0.58889	135.079	0.58889	289.328	0.58889	268.847		26.4	55.3191	26.4	107.788	26.4	108.305													10.394	661	10.394	645	10.394	791	10.394	756	10.394	832	10.394	613
-63.5	850.646	-63.5	1432.8	-63.5	549.333		0.59031	138.928	0.59031	290.641	0.59031	271.073		26.5	64.6839	26.5	86.2869	26.5	107.872													10.414	737	10.414	669	10.414	831	10.414	715	10.414	827	10.414	591
-63.4	804.846	-63.4	1488.44	-63.4	570.998		0.59173	140.474	0.59173	290.468	0.59173	268.978		26.6	73.0483	26.6	91.6247	26.6	106.329													10.435	703	10.435	691	10.435	785	10.435	746	10.435	887	10.435	603
-63.3	811.275	-63.3	1588.32	-63.3	658.587		0.59315	140.792	0.59315	291.998	0.59315	266.426		26.7	72.7026	26.7	107.047	26.7	108.75													10.455	727	10.455	727	10.455	729	10.455	791	10.455	846	10.455	641
-63.2	880.764	-63.2	1710	-63.2	680.66		0.59457	141.576	0.59457	296.104	0.59457	267.406		26.8	74.1837	26.8	106.156	26.8	110.87													10.476	818	10.476	748	10.476	780	10.476	823	10.476	813	10.476	594
-63.1	929.395	-63.1	1742.73	-63.1	751.223		0.59599	140.902	0.59599	296.791	0.59599	269.515		26.9	66.0742	26.9	92.3319	26.9	110.639													10.496	730	10.496	669	10.496	802	10.496	741	10.496	860	10.496	608
-63	825.57	-63	1497.47	-63	714.334		0.59741	140.665	0.59741	295.377	0.59741	270.157		27	52.908	27	99.5731	27	110.356													10.517	689	10.517	681	10.517	784	10.517	793	10.517	807	10.517	638
-62.9	659.611	-62.9	1523.13	-62.9	612.372		0.59882	142.636	0.59882	290.108	0.59882	267.239		27.1	39.4417	27.1	113.867	27.1	97.9979													10.537	714	10.537	650	10.537	793	10.537	758	10.537	846	10.537	632
-62.8	654.905	-62.8	1627.9	-62.8	528.513		0.60024	141.55	0.60024	291.392	0.60024	268.974		27.2	38.7445	27.2	119.907	27.2	92.2493													10.557	703	10.557	693	10.557	747	10.557	805	10.557	829	10.557	616
-62.7	763.097	-62.7	1507.1	-62.7	499.795		0.60166	141.423	0.60166	293.429	0.60166	274.047		27.3	50.6812	27.3	103.449	27.3	100.509													10.578	718	10.578	702	10.578	785	10.578	760	10.578	836	10.578	612
-62.6	921.727	-62.6	1675.04	-62.6	653.098		0.60308	142.223	0.60308	295.764	0.60308	277.358		27.4	50.4356	27.4	93.9742	27.4	94.8498													10.598	726	10.598	649	10.598	759	10.598	711	10.598	805	10.598	596
-62.5	813.735	-62.5	1528.52	-62.5	736.735		0.6045	139.594	0.6045	296.574	0.6045	276.637		27.5	40.7813	27.5	92.3709	27.5	104.898													10.619	716	10.619	680	10.619	782	10.619	747	10.619	883	10.619	601
-62.4	849.856	-62.4	1373.46	-62.4	634.802		0.60592	138.904	0.60592	294.606	0.60592	273.657		27.6	39.6112	27.6	94.4073	27.6	131													10.639	731	10.639	711	10.639	817	10.639	790	10.639	803	10.639	590
-62.3	736.29	-62.3	1348.59	-62.3	653.451		0.60734	139.022	0.60734	296.747	0.60734	274.23		27.7	51.2604	27.7	96.6124	27.7	118.299													10.66	792	10.66	672	10.66	815	10.66	790	10.66	846	10.66	613
-62.2	626.803	-62.2	1471.72	-62.2	697.615		0.60876	138.931	0.60876	303.233	0.60876	277.291		27.8	52.0949	27.8	102.619	27.8	88.0733													10.68	733	10.68	658	10.68	795	10.68	764	10.68	837	10.68	613
-62.1	774.826	-62.1	1431.51	-62.1	916.626		0.61018	139.25	0.61018	301.807	0.61018	276.627		27.9	50.8827	27.9	101.967	27.9	87.792													10.7	747	10.7	671	10.7	842	10.7	770	10.7	815	10.7	621
-62	730.757	-62	1302.45	-62	785.27		0.6116	143.817	0.6116	297.552	0.6116	276.798		28	53.953	28	86.3609	28	88.0082													10.721	714	10.721	683	10.721	868	10.721	807	10.721	839	10.721	630
-61.9	823.95	-61.9	1549.8	-61.9	771.159		0.61302	145.896	0.61302	299.283	0.61302	277.013		28.1	53.1872	28.1	73.5391	28.1	77.9562													10.741	729	10.741	683	10.741	800	10.741	796	10.741	808	10.741	639
-61.8	830.87	-61.8	1433.07	-61.8	610.831		0.61444	146.745	0.61444	303.368	0.61444	278.175		28.2	46.1325	28.2	73.1479	28.2	84.7025													10.762	699	10.762	704	10.762	850	10.762	772	10.762	855	10.762	626
-61.7	855.325	-61.7	1449.88	-61.7	489.363		0.61586	149.395	0.61586	308.126	0.61586	281.409		28.3	47.9846	28.3	82.8451	28.3	96.3243													10.782	717	10.782	705	10.782	788	10.782	783	10.782	863	10.782	631
-61.6	822.149	-61.6	1509.92	-61.6	643.801		0.61728	150.527	0.61728	309.704	0.61728	285.277		28.4	54.9958	28.4	96.1693	28.4	103.498													10.803	738	10.803	677	10.803	839	10.803	773	10.803	798	10.803	639
-61.5	768.966	-61.5	1647.33	-61.5	599.707		0.6187	147.677	0.6187	306.9	0.6187	289.148		28.5	60.1616	28.5	97.8083	28.5	128.082													10.823	780	10.823	662	10.823	767	10.823	747	10.823	813	10.823	622
-61.4	792.316	-61.4	1509.48	-61.4	492.596		0.62012	146.936	0.62012	304.042	0.62012	286.412		28.6	51.2962	28.6	100.758	28.6	146.644													10.844	733	10.844	661	10.844	791	10.844	841	10.844	861	10.844	603
-61.3	774.13	-61.3	1445.46	-61.3	621.717		0.62154	148.289	0.62154	303.605	0.62154	283.261		28.7	42.0692	28.7	102.127	28.7	133.846													10.864	715	10.864	667	10.864	796	10.864	787	10.864	881	10.864	653
-61.2	774.194	-61.2	1573.25	-61.2	716.608		0.62296	149.721	0.62296	309.345	0.62296	283.049		28.8	41.8184	28.8	99.2403	28.8	130.606													10.884	688	10.884	658	10.884	829	10.884	792	10.884	895	10.884	638
-61.1	718.429	-61.1	1334.64	-61.1	723.806		0.62438	148.754	0.62438	310.169	0.62438	283.496		28.9	50.5837	28.9	92.186	28.9	128.296													10.905	744	10.905	695	10.905	825	10.905	794	10.905	873	10.905	606
-61	799.234	-61	1521.45	-61	761.822		0.6258	148.616	0.6258	310.205	0.6258	285.696		29	53.9396	29	96.8831	29	96.6665													10.925	749	10.925	746	10.925	778	10.925	780	10.925	879	10.925	614
-60.9	738.513	-60.9	1678.37	-60.9	737.444		0.62722	153.614	0.62722	312.536	0.62722	285.578		29.1	47.1686	29.1	108.713	29.1	69.6186													10.946	739	10.946	696	10.946	780	10.946	761	10.946	939	10.946	620
-60.8	739.429	-60.8	1434.67	-60.8	699.182		0.62864	154.166	0.62864	313.461	0.62864	285.452		29.2	43.1663	29.2	126.303	29.2	72.1664													10.966	741	10.966	665	10.966	846	10.966	778	10.966	799	10.966	624
-60.7	796.776	-60.7	1442.26	-60.7	685.789		0.63006	151.988	0.63006	320.512	0.63006	286.635		29.3	52.631	29.3	110.785	29.3	61.1076													10.987	733	10.987	660	10.987	806	10.987	788	10.987	908	10.987	659
-60.6	861.313	-60.6	1470.12	-60.6	588.489		0.63148	153.889	0.63148	324.588	0.63148	287.968		29.4	50.3678	29.4	90.6266	29.4	53.2152													11.007	773	11.007	698	11.007	749	11.007	766	11.007	894	11.007	643
-60.5	790.184	-60.5	1488.73	-60.5	654.195		0.6329	153.393	0.6329	325.742	0.6329	292.007		29.5	34.6652	29.5	101.279	29.5	73.1212													11.027	730	11.027	727	11.027	785	11.027	766	11.027	899	11.027	671
-60.4	820.343	-60.4	1683.03	-60.4	807.342		0.63431	156.199	0.63431	322.869	0.63431	290.504		29.6	34.1964	29.6	102.7	29.6	106.479													11.048	763	11.048	673	11.048	791	11.048	816	11.048	929	11.048	656
-60.3	827.666	-60.3	1696.18	-60.3	826.071		0.63573	157.818	0.63573	324.518	0.63573	293.316		29.7	40.2625	29.7	86.2438	29.7	117.066													11.068	714	11.068	698	11.068	795	11.068	753	11.068	948	11.068	612
-60.2	822.484	-60.2	1500.16	-60.2	748.338		0.63715	159.432	0.63715	319.053	0.63715	297.786		29.8	42.2438	29.8	85.9215	29.8	102.326													11.089	717	11.089	707	11.089	818	11.089	798	11.089	934	11.089	643
-60.1	752.064	-60.1	1396.33	-60.1	773.466		0.63857	160.94	0.63857	316.974	0.63857	297.064		29.9	48.8023	29.9	90.387	29.9	105.57													11.109	718	11.109	680	11.109	814	11.109	807	11.109	921	11.109	631
-60	786.781	-60	1297.09	-60	591.679		0.63999	159.098	0.63999	322.589	0.63999	294.857		30	56.462	30	83.0304	30	127.605													11.13	740	11.13	686	11.13	784	11.13	821	11.13	911	11.13	634
-59.9	942.186	-59.9	1304.21	-59.9	519.51		0.64141	156.634	0.64141	326.857	0.64141	295.096		30.1	50.8738	30.1	86.4443	30.1	126.22													11.15	761	11.15	675	11.15	801	11.15	770	11.15	973	11.15	659
-59.8	850.729	-59.8	1432.86	-59.8	756.272		0.64283	154.641	0.64283	326.074	0.64283	293.076		30.2	39.127	30.2	97.0014	30.2	107.426													11.17	771	11.17	700	11.17	801	11.17	752	11.17	911	11.17	628
-59.7	947.697	-59.7	1432.09	-59.7	1074.33		0.64425	155.838	0.64425	324.819	0.64425	293.629		30.3	45.1942	30.3	83.3667	30.3	122.782													11.191	775	11.191	727	11.191	799	11.191	818	11.191	884	11.191	655
-59.6	935.18	-59.6	1497.34	-59.6	907.889		0.64567	159.802	0.64567	329.266	0.64567	298.117		30.4	56.7665	30.4	80.5088	30.4	163.415													11.211	769	11.211	714	11.211	828	11.211	808	11.211	892	11.211	659
-59.5	763.678	-59.5	1594.67	-59.5	744.331		0.64709	158.181	0.64709	330.548	0.64709	300.706		30.5	58.531	30.5	93.5294	30.5	190.237													11.232	754	11.232	664	11.232	810	11.232	820	11.232	877	11.232	621
-59.4	702.261	-59.4	1496.11	-59.4	642.709		0.64851	157.09	0.64851	325.779	0.64851	303.753		30.6	53.5534	30.6	114.596	30.6	174.638													11.252	765	11.252	664	11.252	851	11.252	768	11.252	864	11.252	679
-59.3	631.667	-59.3	1514.07	-59.3	672.224		0.64993	156.88	0.64993	328.951	0.64993	307.09		30.7	60.0641	30.7	138.156	30.7	153.789													11.273	700	11.273	666	11.273	827	11.273	759	11.273	924	11.273	650
-59.2	707.748	-59.2	1640.06	-59.2	646.844		0.65135	157.354	0.65135	334.921	0.65135	309.06		30.8	65.7972	30.8	135.362	30.8	141.828													11.293	736	11.293	656	11.293	779	11.293	756	11.293	889	11.293	689
-59.1	790.693	-59.1	1567.63	-59.1	711.95		0.65276	159.994	0.65276	335.5	0.65276	309.153		30.9	65.3363	30.9	107.581	30.9	120.803													11.313	744	11.313	695	11.313	858	11.313	820	11.313	887	11.313	612
-59	829.238	-59	1194.33	-59	477.297		0.65418	165.605	0.65418	338.156	0.65418	308.929		31	63.7763	31	88.7404	31	113.147													11.334	750	11.334	709	11.334	815	11.334	814	11.334	937	11.334	673
-58.9	722.009	-58.9	1276.05	-58.9	570.846		0.6556	168.714	0.6556	337.374	0.6556	306.66		31.1	49.1656	31.1	89.4605	31.1	139.994													11.354	736	11.354	703	11.354	856	11.354	833	11.354	847	11.354	643
-58.8	670.978	-58.8	1400.65	-58.8	611.787		0.65702	165.311	0.65702	339.323	0.65702	305.722		31.2	39.981	31.2	93.8408	31.2	147.668													11.375	778	11.375	645	11.375	816	11.375	754	11.375	876	11.375	723
-58.7	643.886	-58.7	1553.36	-58.7	611.771		0.65844	165.836	0.65844	343.686	0.65844	311.912		31.3	50.9025	31.3	83.3898	31.3	126.278													11.395	765	11.395	662	11.395	757	11.395	852	11.395	891	11.395	670
-58.6	680.791	-58.6	1680.42	-58.6	695.501		0.65986	166.862	0.65986	345.03	0.65986	311.912		31.4	59.3438	31.4	75.5279	31.4	101.343													11.416	742	11.416	725	11.416	799	11.416	733	11.416	890	11.416	651
-58.5	647.287	-58.5	1496.94	-58.5	771.147		0.66128	170.759	0.66128	343.864	0.66128	313.605		31.5	58.2655	31.5	79.5446	31.5	93.02													11.436	794	11.436	681	11.436	818	11.436	758	11.436	881	11.436	675
-58.4	698.007	-58.4	1444.46	-58.4	761.555		0.6627	170.387	0.6627	348.179	0.6627	315.194		31.6	55.3228	31.6	76.9997	31.6	102.135													11.456	758	11.456	683	11.456	820	11.456	784	11.456	934	11.456	646
-58.3	830.315	-58.3	1670.7	-58.3	840.122		0.66412	167.944	0.66412	346.829	0.66412	318.546		31.7	62.5162	31.7	65.4926	31.7	120.033													11.477	754	11.477	718	11.477	776	11.477	781	11.477	940	11.477	654
-58.2	723.438	-58.2	1568.43	-58.2	774.244		0.66554	167.049	0.66554	346.188	0.66554	320.581		31.8	63.858	31.8	70.2509	31.8	120.456													11.497	730	11.497	698	11.497	829	11.497	798	11.497	923	11.497	663
-58.1	651.52	-58.1	1494.27	-58.1	700.547		0.66695	167.402	0.66695	350.559	0.66695	318.604		31.9	48.9537	31.9	71.1536	31.9	121.803													11.518	735	11.518	710	11.518	838	11.518	749	11.518	942	11.518	681
-58	705.699	-58	1672.83	-58	580.175		0.66837	169.365	0.66837	354.961	0.66837	321.572		32	51.8937	32	63.2621	32	126.687													11.538	741	11.538	660	11.538	757	11.538	803	11.538	874	11.538	673
-57.9	830.647	-57.9	1523.72	-57.9	672.701		0.66979	171.109	0.66979	358.841	0.66979	325.732		32.1	69.6757	32.1	56.3404	32.1	129.421													11.559	754	11.559	658	11.559	701	11.559	749	11.559	831	11.559	667
-57.8	809.887	-57.8	1506.23	-57.8	782.671		0.67121	168.56	0.67121	359.401	0.67121	320.919		32.2	68.5072	32.2	72.0248	32.2	120.6													11.579	774	11.579	650	11.579	811	11.579	769	11.579	882	11.579	627
-57.7	842.514	-57.7	1473.01	-57.7	747.23		0.67263	168.194	0.67263	362.271	0.67263	322.964		32.3	60.514	32.3	96.364	32.3	100.917													11.599	765	11.599	643	11.599	802	11.599	809	11.599	842	11.599	649
-57.6	839.535	-57.6	1670.63	-57.6	662.183		0.67405	171.562	0.67405	362.989	0.67405	329.966		32.4	61.6836	32.4	104.426	32.4	87.5916													11.62	736	11.62	667	11.62	812	11.62	830	11.62	949	11.62	630
-57.5	820.72	-57.5	1671.08	-57.5	739.866		0.67547	173.981	0.67547	361.434	0.67547	332.947		32.5	61.7285	32.5	92.784	32.5	110.082													11.64	779	11.64	631	11.64	842	11.64	755	11.64	905	11.64	666
-57.4	636.567	-57.4	1528.8	-57.4	753.774		0.67689	175.766	0.67689	364.641	0.67689	335.073		32.6	52.0074	32.6	89.465	32.6	144.391													11.661	675	11.661	667	11.661	788	11.661	775	11.661	866	11.661	660
-57.3	676.301	-57.3	1472.92	-57.3	805.574		0.67831	176.744	0.67831	365.911	0.67831	331.76		32.7	54.4323	32.7	98.5371	32.7	147.296													11.681	788	11.681	674	11.681	770	11.681	772	11.681	895	11.681	640
-57.2	910.026	-57.2	1572.66	-57.2	669.286		0.67972	178.164	0.67972	362.121	0.67972	332.202		32.8	54.8996	32.8	103.389	32.8	127.618													11.702	737	11.702	668	11.702	797	11.702	764	11.702	865	11.702	654
-57.1	892.175	-57.1	1414.16	-57.1	583.624		0.68114	177.909	0.68114	360.523	0.68114	333.087		32.9	39.4289	32.9	106.487	32.9	125.685													11.722	732	11.722	663	11.722	748	11.722	809	11.722	879	11.722	618
-57	786.957	-57	1355.31	-57	625.832		0.68256	174.909	0.68256	368.354	0.68256	333.357		33	36.3779	33	115.37	33	123.066													11.742	729	11.742	672	11.742	771	11.742	852	11.742	896	11.742	651
-56.9	770.854	-56.9	1514	-56.9	594.163		0.68398	174.988	0.68398	371.447	0.68398	333.937		33.1	47.7629	33.1	107.088	33.1	115.882													11.763	760	11.763	675	11.763	809	11.763	786	11.763	868	11.763	630
-56.8	847.122	-56.8	1715.59	-56.8	577.661		0.6854	175.436	0.6854	369.606	0.6854	339.118		33.2	55.6964	33.2	95.884	33.2	117.783													11.783	762	11.783	640	11.783	836	11.783	770	11.783	838	11.783	651
-56.7	807.323	-56.7	1724.54	-56.7	532.777		0.68682	177.856	0.68682	372.319	0.68682	343.148		33.3	54.7399	33.3	94.9488	33.3	128.133													11.804	730	11.804	659	11.804	796	11.804	795	11.804	860	11.804	641
-56.6	857.182	-56.6	1428.93	-56.6	679.194		0.68824	181.349	0.68824	373.318	0.68824	347.973		33.4	46.0992	33.4	89.3551	33.4	147.592													11.824	805	11.824	696	11.824	752	11.824	780	11.824	817	11.824	584
-56.5	689.869	-56.5	1445.3	-56.5	694.487		0.68965	179.572	0.68965	376.348	0.68965	350.174		33.5	49.2541	33.5	80.8403	33.5	154.026													11.845	764	11.845	679	11.845	794	11.845	770	11.845	848	11.845	631
-56.4	679.979	-56.4	1563.08	-56.4	714.046		0.69107	180.587	0.69107	378.043	0.69107	350.135		33.6	65.4685	33.6	88.0771	33.6	145.007													11.865	833	11.865	617	11.865	817	11.865	790	11.865	854	11.865	656
-56.3	787.979	-56.3	1538.34	-56.3	757.563		0.69249	185.06	0.69249	377.354	0.69249	352.753		33.7	68.9161	33.7	101.819	33.7	144.38													11.886	756	11.886	660	11.886	808	11.886	801	11.886	881	11.886	628
-56.2	799.252	-56.2	1621.96	-56.2	692.235		0.69391	186.52	0.69391	383.182	0.69391	349.437		33.8	56.3474	33.8	90.6501	33.8	153.748													11.906	797	11.906	671	11.906	763	11.906	751	11.906	846	11.906	644
-56.1	804.702	-56.1	1628.2	-56.1	620.322		0.69533	182.738	0.69533	381.544	0.69533	350.448		33.9	41.0626	33.9	72.683	33.9	149.252													11.926	741	11.926	638	11.926	788	11.926	779	11.926	843	11.926	625
-56	705.172	-56	1695.73	-56	762.543		0.69675	182.088	0.69675	383.287	0.69675	351.667		34	41.1635	34	64.6871	34	140.879													11.947	782	11.947	621	11.947	785	11.947	803	11.947	836	11.947	641
-55.9	910.396	-55.9	1708.24	-55.9	781.341		0.69817	184.299	0.69817	392.823	0.69817	356.337		34.1	57.2138	34.1	69.2449	34.1	145.194													11.967	772	11.967	657	11.967	756	11.967	761	11.967	835	11.967	611
-55.8	947.47	-55.8	1560.38	-55.8	823.451		0.69958	184.827	0.69958	393.691	0.69958	358.871		34.2	71.1618	34.2	79.8048	34.2	138.182													11.988	773	11.988	657	11.988	814	11.988	837	11.988	832	11.988	610
-55.7	964.519	-55.7	1621.74	-55.7	963.67		0.701	185.476	0.701	391.024	0.701	362.873		34.3	69.9421	34.3	82.3787	34.3	111.959													12.008	805	12.008	709	12.008	814	12.008	792	12.008	867	12.008	604
-55.6	823.978	-55.6	1435.74	-55.6	981.658		0.70242	186.567	0.70242	394.994	0.70242	365.838		34.4	53.7128	34.4	78.6878	34.4	103.608													12.029	755	12.029	645	12.029	825	12.029	775	12.029	888	12.029	599
-55.5	728.154	-55.5	1433.18	-55.5	835.162		0.70384	189.405	0.70384	397.317	0.70384	373.192		34.5	46.4373	34.5	94.5814	34.5	117.03													12.049	729	12.049	629	12.049	834	12.049	811	12.049	786	12.049	597
-55.4	753.656	-55.4	1578.77	-55.4	824.421		0.70526	189.582	0.70526	390.936	0.70526	372.781		34.6	46.7587	34.6	120.943	34.6	113.295													12.069	724	12.069	664	12.069	850	12.069	803	12.069	869	12.069	603
-55.3	780.582	-55.3	1606.58	-55.3	943.337		0.70668	188.011	0.70668	393.614	0.70668	371.092		34.7	41.8501	34.7	121.085	34.7	104.066													12.09	782	12.09	638	12.09	828	12.09	799	12.09	799	12.09	606
-55.2	805.319	-55.2	1465.37	-55.2	992.662		0.70809	192.848	0.70809	398.795	0.70809	377.285		34.8	39.6731	34.8	103.163	34.8	118.54													12.11	737	12.11	710	12.11	825	12.11	786	12.11	813	12.11	612
-55.1	857.288	-55.1	1508.01	-55.1	851.82		0.70951	193.572	0.70951	403.197	0.70951	381.949		34.9	46.1295	34.9	85.1995	34.9	142.113													12.131	756	12.131	661	12.131	796	12.131	739	12.131	798	12.131	609
-55	852.987	-55	1530.73	-55	862.392		0.71093	196.679	0.71093	406.093	0.71093	385.207		35	59.064	35	87.2224	35	160.493													12.151	737	12.151	712	12.151	806	12.151	776	12.151	823	12.151	614
-54.9	817.67	-54.9	1516.61	-54.9	858.823		0.71235	198.227	0.71235	407.551	0.71235	383.74		35.1	61.2829	35.1	98.6025	35.1	161.013													12.172	756	12.172	683	12.172	804	12.172	830	12.172	819	12.172	599
-54.8	665.183	-54.8	1567.46	-54.8	690.125		0.71377	197.197	0.71377	410.85	0.71377	385.404		35.2	47.4873	35.2	94.2753	35.2	152.919													12.192	689	12.192	654	12.192	818	12.192	778	12.192	818	12.192	566
-54.7	876.449	-54.7	1461.87	-54.7	653.739		0.71519	198.63	0.71519	411.974	0.71519	389.926		35.3	40.0929	35.3	98.1135	35.3	126.394													12.212	767	12.212	648	12.212	765	12.212	793	12.212	846	12.212	631
-54.6	958.764	-54.6	1531.99	-54.6	779.145		0.7166	199.42	0.7166	412.976	0.7166	392.553		35.4	47.1882	35.4	116.621	35.4	87.6713													12.233	807	12.233	646	12.233	805	12.233	787	12.233	836	12.233	618
-54.5	881.311	-54.5	1559.79	-54.5	730.048		0.71802	200.657	0.71802	415.658	0.71802	390.434		35.5	55.648	35.5	120.929	35.5	84.2001													12.253	744	12.253	686	12.253	763	12.253	798	12.253	791	12.253	630
-54.4	879.768	-54.4	1491.29	-54.4	613.846		0.71944	202.206	0.71944	415.649	0.71944	393.457		35.6	51.6687	35.6	97.8706	35.6	133.666													12.274	809	12.274	706	12.274	839	12.274	723	12.274	853	12.274	579
-54.3	925.567	-54.3	1476.95	-54.3	549.375		0.72086	205.14	0.72086	418.231	0.72086	396.945		35.7	50.4406	35.7	76.4864	35.7	164.7													12.294	758	12.294	708	12.294	822	12.294	774	12.294	782	12.294	643
-54.2	807.355	-54.2	1422.82	-54.2	612.207		0.72228	206.166	0.72228	426.872	0.72228	399.261		35.8	52.9048	35.8	81.6067	35.8	163.334													12.315	726	12.315	652	12.315	798	12.315	751	12.315	790	12.315	574
-54.1	789.807	-54.1	1511.8	-54.1	602.735		0.72369	203.508	0.72369	432.024	0.72369	404.626		35.9	48.9944	35.9	105.087	35.9	164.512													12.335	681	12.335	654	12.335	804	12.335	761	12.335	775	12.335	578
-54	719.38	-54	1465.05	-54	517.892		0.72511	202.744	0.72511	433.265	0.72511	403.502		36	49.4738	36	115.839	36	162.021													12.355	771	12.355	662	12.355	822	12.355	748	12.355	786	12.355	607
-53.9	791.744	-53.9	1321.09	-53.9	693.602		0.72653	204.785	0.72653	434.034	0.72653	407.119		36.1	58.7178	36.1	102.105	36.1	146.204													12.376	743	12.376	655	12.376	821	12.376	750	12.376	834	12.376	626
-53.8	765.878	-53.8	1451.9	-53.8	685.147		0.72795	210.924	0.72795	436.624	0.72795	412.458		36.2	58.075	36.2	81.8413	36.2	153.832													12.396	779	12.396	637	12.396	847	12.396	824	12.396	818	12.396	605
-53.7	757.049	-53.7	1505.29	-53.7	557.779		0.72937	216.109	0.72937	439.333	0.72937	411.888		36.3	44.2112	36.3	80.2539	36.3	175.837													12.417	731	12.417	602	12.417	807	12.417	800	12.417	824	12.417	576
-53.6	782.837	-53.6	1317.87	-53.6	544.648		0.73078	215.293	0.73078	440.312	0.73078	412.997		36.4	34.264	36.4	90.4621	36.4	162.873													12.437	772	12.437	633	12.437	809	12.437	775	12.437	861	12.437	575
-53.5	808.527	-53.5	1289.88	-53.5	612.711		0.7322	212.637	0.7322	442.234	0.7322	416.718		36.5	34.7936	36.5	100.179	36.5	118.242													12.458	757	12.458	645	12.458	764	12.458	772	12.458	790	12.458	591
-53.4	814.103	-53.4	1506.9	-53.4	578.204		0.73362	213.826	0.73362	441.865	0.73362	421.711		36.6	45.6608	36.6	116.16	36.6	99.3201													12.478	798	12.478	669	12.478	771	12.478	775	12.478	771	12.478	550
-53.3	847.85	-53.3	1564.47	-53.3	468.851		0.73504	211.18	0.73504	443.044	0.73504	423.117		36.7	60.0191	36.7	124.723	36.7	101.854													12.498	768	12.498	667	12.498	806	12.498	764	12.498	833	12.498	565
-53.2	729.213	-53.2	1639.02	-53.2	573.038		0.73646	212.997	0.73646	447.64	0.73646	421.183		36.8	59.9671	36.8	118.146	36.8	104.533													12.519	767	12.519	653	12.519	771	12.519	772	12.519	739	12.519	579
-53.1	760.863	-53.1	1613.24	-53.1	717.695		0.73787	215.132	0.73787	450.55	0.73787	430.03		36.9	58.1896	36.9	111.343	36.9	124.51													12.539	705	12.539	612	12.539	816	12.539	803	12.539	778	12.539	563
-53	729.379	-53	1585.53	-53	521.901		0.73929	219.342	0.73929	451.71	0.73929	437.454		37	58.5545	37	101.219	37	149.518													12.56	738	12.56	638	12.56	762	12.56	798	12.56	812	12.56	559
-52.9	742.041	-52.9	1582.88	-52.9	492.72		0.74071	222.177	0.74071	453.021	0.74071	437.391		37.1	47.7385	37.1	87.4228	37.1	144.111													12.58	787	12.58	665	12.58	753	12.58	728	12.58	846	12.58	540
-52.8	766.973	-52.8	1539.01	-52.8	587.076		0.74213	222.755	0.74213	454.033	0.74213	439.85		37.2	42.4436	37.2	93.7957	37.2	133.739													12.601	762	12.601	604	12.601	797	12.601	775	12.601	805	12.601	599
-52.7	837.848	-52.7	1476.06	-52.7	854.386		0.74354	222.698	0.74354	457.36	0.74354	443.174		37.3	44.5365	37.3	118.088	37.3	140.047													12.621	758	12.621	624	12.621	791	12.621	754	12.621	770	12.621	549
-52.6	926.033	-52.6	1523.49	-52.6	899.853		0.74496	225.736	0.74496	464.839	0.74496	442.235		37.4	41.3014	37.4	135.588	37.4	137.47													12.641	753	12.641	677	12.641	820	12.641	740	12.641	809	12.641	526
-52.5	835.476	-52.5	1449.65	-52.5	700.908		0.74638	227.583	0.74638	464.717	0.74638	445.153		37.5	34.3469	37.5	136.804	37.5	139.955													12.662	750	12.662	657	12.662	754	12.662	786	12.662	776	12.662	587
-52.4	845.259	-52.4	1391.29	-52.4	821.162		0.7478	230.353	0.7478	464.998	0.7478	455.084		37.6	39.4035	37.6	126.452	37.6	158.745													12.682	696	12.682	665	12.682	830	12.682	772	12.682	720	12.682	525
-52.3	912.426	-52.3	1686.72	-52.3	800.17		0.74922	232.041	0.74922	465.544	0.74922	456.537		37.7	50.0921	37.7	95.5986	37.7	167.156													12.703	731	12.703	648	12.703	774	12.703	734	12.703	810	12.703	542
-52.2	931.247	-52.2	1714.62	-52.2	661.417		0.75063	231.378	0.75063	470.576	0.75063	463.226		37.8	55.3905	37.8	74.3492	37.8	174.875													12.723	793	12.723	650	12.723	750	12.723	766	12.723	770	12.723	619
-52.1	1006.12	-52.1	1647.49	-52.1	753.921		0.75205	228.167	0.75205	475.674	0.75205	465.363		37.9	60.4411	37.9	85.9116	37.9	175.366													12.744	757	12.744	643	12.744	792	12.744	740	12.744	757	12.744	570
-52	983.889	-52	1456.36	-52	790.75		0.75347	229.678	0.75347	477.596	0.75347	470.64		38	47.5207	38	100.379	38	158.763													12.764	819	12.764	659	12.764	803	12.764	754	12.764	805	12.764	589
-51.9	826.44	-51.9	1560.26	-51.9	782.572		0.75489	233.48	0.75489	485.556	0.75489	473.162		38.1	24.5596	38.1	104.474	38.1	148.519													12.784	785	12.784	700	12.784	836	12.784	728	12.784	835	12.784	557
-51.8	830.348	-51.8	1486.33	-51.8	689.745		0.7563	233.575	0.7563	487.206	0.7563	471.869		38.2	22.5997	38.2	102.931	38.2	141.564													12.805	808	12.805	631	12.805	801	12.805	743	12.805	828	12.805	587
-51.7	829.52	-51.7	1441.22	-51.7	700.349		0.75772	234.761	0.75772	487.32	0.75772	472.083		38.3	39.8396	38.3	101.432	38.3	148.721													12.825	745	12.825	632	12.825	856	12.825	734	12.825	761	12.825	538
-51.6	799.659	-51.6	1653.63	-51.6	703.351		0.75914	237.801	0.75914	495.755	0.75914	477.1		38.4	51.7775	38.4	106.607	38.4	157.04													12.846	817	12.846	698	12.846	766	12.846	777	12.846	789	12.846	622
-51.5	776.216	-51.5	1711.21	-51.5	757.143		0.76056	240.15	0.76056	503.307	0.76056	479.599		38.5	53.4974	38.5	104.811	38.5	160.787													12.866	766	12.866	616	12.866	790	12.866	744	12.866	779	12.866	571
-51.4	783.994	-51.4	1463.52	-51.4	889.452		0.76197	239.972	0.76197	505.44	0.76197	477.953		38.6	42.8212	38.6	99.9362	38.6	150.7													12.887	799	12.887	632	12.887	769	12.887	774	12.887	824	12.887	552
-51.3	979.042	-51.3	1304.27	-51.3	869.27		0.76339	242.018	0.76339	504.764	0.76339	477.881		38.7	34.4664	38.7	100.843	38.7	118.019													12.907	736	12.907	662	12.907	756	12.907	728	12.907	761	12.907	574
-51.2	860.829	-51.2	1444.46	-51.2	815.389		0.76481	245.124	0.76481	507.322	0.76481	487.289		38.8	38.0761	38.8	101.698	38.8	108.855													12.928	741	12.928	634	12.928	759	12.928	745	12.928	809	12.928	536
-51.1	912.966	-51.1	1546.88	-51.1	746.32		0.76623	244.533	0.76623	503.151	0.76623	491.739		38.9	43.7374	38.9	104.748	38.9	139.141													12.948	790	12.948	649	12.948	755	12.948	751	12.948	729	12.948	531
-51	831.962	-51	1537.19	-51	629.099		0.76764	245.389	0.76764	507.381	0.76764	497.136		39	50.2691	39	94.8548	39	168.983													12.968	818	12.968	629	12.968	754	12.968	819	12.968	829	12.968	566
-50.9	856.183	-50.9	1568.16	-50.9	822.594		0.76906	246.167	0.76906	513.793	0.76906	499.381		39.1	50.9012	39.1	84.0078	39.1	167.579													12.989	802	12.989	680	12.989	824	12.989	758	12.989	805	12.989	550
-50.8	772.34	-50.8	1649.37	-50.8	821.651		0.77048	242.245	0.77048	517.354	0.77048	502.222		39.2	45.4244	39.2	97.2352	39.2	154.387													13.009	813	13.009	630	13.009	825	13.009	782	13.009	787	13.009	547
-50.7	744.846	-50.7	1695.41	-50.7	586.991		0.77189	247.288	0.77189	515.955	0.77189	512.424		39.3	40.1354	39.3	115.441	39.3	140.727													13.03	780	13.03	624	13.03	775	13.03	714	13.03	782	13.03	548
-50.6	784.325	-50.6	1745.87	-50.6	772.612		0.77331	251.956	0.77331	512.475	0.77331	518.09		39.4	31.7774	39.4	126.93	39.4	141.664													13.05	759	13.05	648	13.05	750	13.05	703	13.05	803	13.05	577
-50.5	937.943	-50.5	1534.51	-50.5	754.429		0.77473	253.334	0.77473	509.593	0.77473	517.181		39.5	26.3753	39.5	124.309	39.5	147.516													13.071	731	13.071	616	13.071	786	13.071	791	13.071	801	13.071	556
-50.4	947.311	-50.4	1550.44	-50.4	701.144		0.77615	257.794	0.77615	518.401	0.77615	519.331		39.6	35.5847	39.6	104.259	39.6	143.826													13.091	714	13.091	628	13.091	803	13.091	756	13.091	813	13.091	504
-50.3	874.02	-50.3	1547.89	-50.3	794.333		0.77756	262.824	0.77756	531.404	0.77756	523.522		39.7	50.0477	39.7	86.8089	39.7	154.05													13.111	762	13.111	695	13.111	802	13.111	767	13.111	786	13.111	549
-50.2	907.316	-50.2	1638.16	-50.2	862.918		0.77898	257.022	0.77898	537.663	0.77898	528.279		39.8	54.6642	39.8	80.6398	39.8	150.813													13.132	793	13.132	644	13.132	777	13.132	732	13.132	766	13.132	575
-50.1	864.967	-50.1	1545.45	-50.1	639.327		0.7804	253.949	0.7804	541.11	0.7804	535.097		39.9	53.5656	39.9	76.0847	39.9	137.847													13.152	817	13.152	618	13.152	753	13.152	734	13.152	803	13.152	541
-50	897.117	-50	1579.56	-50	741.068		0.78182	256.632	0.78182	544.23	0.78182	540.808		40	51.429	40	80.5876	40	143.295													13.173	748	13.173	621	13.173	796	13.173	761	13.173	773	13.173	557
-49.9	777.888	-49.9	1470.19	-49.9	708.974		0.78323	263.123	0.78323	544.709	0.78323	546.669		40.1	46.3396	40.1	86.9226	40.1	138.836													13.193	807	13.193	635	13.193	786	13.193	752	13.193	792	13.193	553
-49.8	706.649	-49.8	1536.71	-49.8	696.203		0.78465	262.222	0.78465	544.975	0.78465	548.901		40.2	47.1227	40.2	94.6437	40.2	115.292													13.214	763	13.214	640	13.214	789	13.214	718	13.214	763	13.214	593
-49.7	750.184	-49.7	1501.49	-49.7	754.167		0.78607	262.252	0.78607	543.997	0.78607	557.211		40.3	58.5643	40.3	105.209	40.3	108.496													13.234	771	13.234	600	13.234	801	13.234	733	13.234	822	13.234	602
-49.6	816.482	-49.6	1650.92	-49.6	725.864		0.78748	265.548	0.78748	548.479	0.78748	558.185		40.4	53.8629	40.4	103.862	40.4	115.903													13.254	774	13.254	594	13.254	779	13.254	762	13.254	792	13.254	554
-49.5	843.214	-49.5	1518.14	-49.5	702.048		0.7889	268.766	0.7889	551.24	0.7889	552.111		40.5	43.7961	40.5	98.1444	40.5	111.346													13.275	793	13.275	667	13.275	815	13.275	773	13.275	838	13.275	554
-49.4	838.839	-49.4	1442.89	-49.4	587.525		0.79032	269.958	0.79032	550.629	0.79032	560.396		40.6	37.1939	40.6	96.3892	40.6	100.496													13.295	750	13.295	604	13.295	758	13.295	758	13.295	772	13.295	552
-49.3	834.976	-49.3	1471.76	-49.3	601.315		0.79173	269.56	0.79173	559.537	0.79173	561.625		40.7	31.18	40.7	92.8869	40.7	99.8041													13.316	768	13.316	608	13.316	787	13.316	805	13.316	835	13.316	530
-49.2	759.218	-49.2	1398.74	-49.2	647.219		0.79315	263.076	0.79315	569.167	0.79315	566.314		40.8	39.0534	40.8	86.7989	40.8	112.395													13.336	773	13.336	646	13.336	820	13.336	733	13.336	761	13.336	536
-49.1	712.032	-49.1	1621.83	-49.1	670.486		0.79457	261.55	0.79457	573.339	0.79457	573.325		40.9	49.978	40.9	76.4606	40.9	118.276													13.357	728	13.357	664	13.357	779	13.357	725	13.357	798	13.357	509
-49	711.796	-49	1648.11	-49	596.372		0.79599	268.296	0.79599	576.248	0.79599	574.434		41	50.7678	41	79.436	41	120.612													13.377	756	13.377	572	13.377	807	13.377	773	13.377	789	13.377	555
-48.9	857.927	-48.9	1530.1	-48.9	608.249		0.7974	271.7	0.7974	580.385	0.7974	577.623		41.1	47.7746	41.1	97.5169	41.1	135.014													13.397	787	13.397	579	13.397	801	13.397	749	13.397	792	13.397	622
-48.8	817.811	-48.8	1574.77	-48.8	628.038		0.79882	275.751	0.79882	578.089	0.79882	574.197		41.2	54.7006	41.2	99.7458	41.2	158.155													13.418	761	13.418	657	13.418	765	13.418	774	13.418	780	13.418	536
-48.7	834.979	-48.7	1597.58	-48.7	711.524		0.80024	278.317	0.80024	576.128	0.80024	572.411		41.3	61.5672	41.3	104.694	41.3	178.933													13.438	821	13.438	625	13.438	797	13.438	714	13.438	811	13.438	576
-48.6	854.917	-48.6	1731.31	-48.6	706.329		0.80165	279.939	0.80165	571.696	0.80165	572.61		41.4	49.3865	41.4	128.145	41.4	183.853													13.459	754	13.459	613	13.459	766	13.459	748	13.459	826	13.459	556
-48.5	692.276	-48.5	1577.1	-48.5	720.759		0.80307	281.185	0.80307	573.46	0.80307	578.21		41.5	44.4815	41.5	151.716	41.5	177.598													13.479	755	13.479	630	13.479	741	13.479	785	13.479	759	13.479	531
-48.4	676.845	-48.4	1672.26	-48.4	660.547		0.80449	285.536	0.80449	575.344	0.80449	582.63		41.6	62.4179	41.6	148.527	41.6	170.374													13.5	740	13.5	618	13.5	748	13.5	745	13.5	773	13.5	536
-48.3	764.482	-48.3	1598.67	-48.3	746.889		0.8059	288.752	0.8059	578.068	0.8059	588.533		41.7	82.3619	41.7	122.913	41.7	175.072													13.52	774	13.52	627	13.52	811	13.52	793	13.52	821	13.52	540
-48.2	763.625	-48.2	1582.6	-48.2	898.064		0.80732	283.353	0.80732	584.57	0.80732	594.477		41.8	91.5425	41.8	101.365	41.8	181.267													13.54	748	13.54	617	13.54	801	13.54	765	13.54	821	13.54	533
-48.1	647.039	-48.1	1382.76	-48.1	943.576		0.80874	280.304	0.80874	591.462	0.80874	600.327		41.9	87.3863	41.9	90.7536	41.9	167.497													13.561	776	13.561	630	13.561	785	13.561	813	13.561	841	13.561	558
-48	695.581	-48	1328.66	-48	639.673		0.81015	280.374	0.81015	592.307	0.81015	599.421		42	62.6146	42	98.0091	42	148.575													13.581	795	13.581	625	13.581	774	13.581	755	13.581	806	13.581	532
-47.9	779.823	-47.9	1517.24	-47.9	648.542		0.81157	283.024	0.81157	590.39	0.81157	597.666		42.1	44.3942	42.1	98.4435	42.1	158.239													13.602	774	13.602	629	13.602	779	13.602	791	13.602	845	13.602	576
-47.8	818.706	-47.8	1686.89	-47.8	760.473		0.81299	288.264	0.81299	593.209	0.81299	599.556		42.2	43.183	42.2	81.7533	42.2	181.459													13.622	816	13.622	645	13.622	796	13.622	802	13.622	793	13.622	522
-47.7	771.743	-47.7	1559.96	-47.7	702.025		0.8144	289.673	0.8144	596.114	0.8144	600.509		42.3	47.7901	42.3	81.8455	42.3	175.163													13.643	794	13.643	595	13.643	818	13.643	758	13.643	845	13.643	514
-47.6	730.887	-47.6	1539.6	-47.6	642.2		0.81582	295.031	0.81582	606.937	0.81582	606.686		42.4	51.5967	42.4	89.798	42.4	167.119													13.663	737	13.663	614	13.663	780	13.663	766	13.663	820	13.663	556
-47.5	777.229	-47.5	1613.68	-47.5	637.302		0.81724	296.482	0.81724	611.862	0.81724	615.188		42.5	50.3986	42.5	78.8247	42.5	175.736													13.683	826	13.683	617	13.683	782	13.683	765	13.683	809	13.683	536
-47.4	832.948	-47.4	1617.15	-47.4	716.43		0.81865	298.916	0.81865	610.378	0.81865	616.57		42.6	49.5685	42.6	76.9489	42.6	169.222													13.704	762	13.704	651	13.704	788	13.704	729	13.704	756	13.704	510
-47.3	766.628	-47.3	1472.25	-47.3	735.44		0.82007	295.646	0.82007	610.87	0.82007	614.978		42.7	50.411	42.7	95.3037	42.7	154.433													13.724	753	13.724	603	13.724	810	13.724	728	13.724	837	13.724	528
-47.2	939.797	-47.2	1410.34	-47.2	749.184		0.82148	292.167	0.82148	608.146	0.82148	614.46		42.8	43.8711	42.8	101.996	42.8	157.575													13.745	774	13.745	634	13.745	800	13.745	757	13.745	827	13.745	528
-47.1	792.386	-47.1	1573.25	-47.1	742.639		0.8229	292.213	0.8229	617.795	0.8229	617.612		42.9	40.8184	42.9	96.2635	42.9	176.625													13.765	838	13.765	678	13.765	823	13.765	820	13.765	859	13.765	528
-47	717.55	-47	1709.93	-47	839.674		0.82432	293.9	0.82432	621.481	0.82432	621.951		43	46.427	43	91.3184	43	181.359													13.786	777	13.786	642	13.786	794	13.786	741	13.786	835	13.786	580
-46.9	733.645	-46.9	1673.55	-46.9	770.597		0.82573	296.29	0.82573	624.842	0.82573	628.95		43.1	49.6093	43.1	96.1929	43.1	160.835													13.806	839	13.806	603	13.806	748	13.806	775	13.806	807	13.806	539
-46.8	753.162	-46.8	1661.98	-46.8	752.996		0.82715	301.63	0.82715	626.036	0.82715	629.436		43.2	54.1004	43.2	101.286	43.2	154.327													13.826	763	13.826	624	13.826	826	13.826	801	13.826	812	13.826	526
-46.7	876.469	-46.7	1748.09	-46.7	840.224		0.82857	302.98	0.82857	623.057	0.82857	619.194		43.3	53.4358	43.3	97.0929	43.3	173.334													13.847	768	13.847	682	13.847	773	13.847	795	13.847	843	13.847	597
-46.6	848.013	-46.6	1659.46	-46.6	793.833		0.82998	300.995	0.82998	622.439	0.82998	616.707		43.4	48.4424	43.4	89.9627	43.4	175.392													13.867	817	13.867	638	13.867	782	13.867	811	13.867	821	13.867	612
-46.5	805.744	-46.5	1545.19	-46.5	794.54		0.8314	297.701	0.8314	626.332	0.8314	622.432		43.5	48.7232	43.5	84.9777	43.5	162.932													13.888	818	13.888	626	13.888	737	13.888	754	13.888	881	13.888	569
-46.4	737.948	-46.4	1573.11	-46.4	756.693		0.83282	299.716	0.83282	625.959	0.83282	628.924		43.6	51.2047	43.6	99.3113	43.6	161.612													13.908	844	13.908	667	13.908	781	13.908	749	13.908	850	13.908	579
-46.3	736.661	-46.3	1605.72	-46.3	747.917		0.83423	301.21	0.83423	630.651	0.83423	635.687		43.7	46.321	43.7	126.811	43.7	159.774													13.929	799	13.929	636	13.929	820	13.929	820	13.929	874	13.929	549
-46.2	821.768	-46.2	1617.88	-46.2	715.094		0.83565	303.368	0.83565	640.041	0.83565	637.971		43.8	45.2458	43.8	140.103	43.8	150.135													13.949	790	13.949	643	13.949	823	13.949	797	13.949	799	13.949	585
-46.1	838.159	-46.1	1765.04	-46.1	600.894		0.83706	308.169	0.83706	642.979	0.83706	638.059		43.9	56.5404	43.9	125.624	43.9	142.193													13.97	773	13.97	660	13.97	804	13.97	801	13.97	856	13.97	546
-46	872.906	-46	1645.35	-46	647.922		0.83848	312.642	0.83848	644.534	0.83848	633.077		44	54.6014	44	101.191	44	142.626													13.99	762	13.99	639	13.99	763	13.99	760	13.99	831	13.99	572
-45.9	871.957	-45.9	1339.21	-45.9	796.256		0.8399	311.653	0.8399	645.549	0.8399	635.859		44.1	53.5842	44.1	94.7159	44.1	143.981													14.01	811	14.01	613	14.01	816	14.01	783	14.01	796	14.01	540
-45.8	784.804	-45.8	1388.59	-45.8	814.824		0.84131	308.75	0.84131	641.548	0.84131	639.876		44.2	56.8914	44.2	102.073	44.2	152.981													14.031	758	14.031	617	14.031	779	14.031	816	14.031	901	14.031	542
-45.7	677.267	-45.7	1464.15	-45.7	748.417		0.84273	313.691	0.84273	647.225	0.84273	640.566		44.3	54.6341	44.3	106.815	44.3	175.786													14.051	769	14.051	572	14.051	792	14.051	780	14.051	818	14.051	530
-45.6	711.373	-45.6	1723.49	-45.6	699.378		0.84414	319.543	0.84414	643.971	0.84414	646.824		44.4	45.7172	44.4	103.626	44.4	171.541													14.072	820	14.072	578	14.072	787	14.072	828	14.072	885	14.072	556
-45.5	700.257	-45.5	1819.82	-45.5	579.663		0.84556	318.514	0.84556	646.08	0.84556	644.076		44.5	41.4376	44.5	100.316	44.5	149.78													14.092	788	14.092	612	14.092	778	14.092	769	14.092	830	14.092	566
-45.4	758.829	-45.4	1582.79	-45.4	625.812		0.84698	317.016	0.84698	648.248	0.84698	640.355		44.6	47.5078	44.6	102.94	44.6	135.413													14.113	810	14.113	649	14.113	825	14.113	782	14.113	860	14.113	534
-45.3	849.29	-45.3	1640.51	-45.3	811.656		0.84839	315.472	0.84839	656.264	0.84839	640.305		44.7	49.5474	44.7	91.6243	44.7	129.416													14.133	768	14.133	626	14.133	821	14.133	777	14.133	881	14.133	560
-45.2	762.472	-45.2	1804.18	-45.2	637.106		0.84981	317.152	0.84981	662.38	0.84981	643.188		44.8	46.7542	44.8	76.3724	44.8	162.123													14.153	814	14.153	649	14.153	825	14.153	778	14.153	849	14.153	598
-45.1	832.343	-45.1	1811.05	-45.1	757.08		0.85122	318.235	0.85122	666.381	0.85122	641.69		44.9	54.9775	44.9	101.111	44.9	193.218													14.174	734	14.174	624	14.174	802	14.174	746	14.174	848	14.174	552
-45	1045.97	-45	1590.43	-45	836.518		0.85264	317.552	0.85264	667.226	0.85264	646.663		45	66.2551	45	127.95	45	163.796													14.194	819	14.194	630	14.194	804	14.194	773	14.194	863	14.194	546
-44.9	1020.11	-44.9	1542.12	-44.9	619.881		0.85406	320.852	0.85406	665.507	0.85406	649.321		45.1	70.4626	45.1	105.662	45.1	127.825													14.215	762	14.215	618	14.215	848	14.215	769	14.215	821	14.215	579
-44.8	826.323	-44.8	1633.83	-44.8	683.156		0.85547	325.377	0.85547	665.568	0.85547	650.324		45.2	71.6151	45.2	81.1304	45.2	114.016													14.235	778	14.235	622	14.235	823	14.235	769	14.235	833	14.235	538
-44.7	891.216	-44.7	1623.62	-44.7	796.766		0.85689	324.55	0.85689	667.094	0.85689	659.195		45.3	66.2607	45.3	77.142	45.3	114.346													14.256	771	14.256	663	14.256	765	14.256	803	14.256	822	14.256	542
-44.6	817.601	-44.6	1686.55	-44.6	826.454		0.8583	322.606	0.8583	674.605	0.8583	658.201		45.4	50.4073	45.4	75.9691	45.4	160.595													14.276	754	14.276	609	14.276	794	14.276	805	14.276	831	14.276	582
-44.5	901.695	-44.5	1816.66	-44.5	747.552		0.85972	320.046	0.85972	668.377	0.85972	651.521		45.5	31.5629	45.5	88.8416	45.5	190.709													14.296	808	14.296	651	14.296	800	14.296	793	14.296	863	14.296	535
-44.4	901.008	-44.4	1969.25	-44.4	717.127		0.86113	322.965	0.86113	671.291	0.86113	652.677		45.6	26.543	45.6	99.3622	45.6	163.831													14.317	802	14.317	665	14.317	794	14.317	800	14.317	819	14.317	587
-44.3	879.859	-44.3	1866.11	-44.3	553.306		0.86255	324.053	0.86255	682.959	0.86255	659.967		45.7	30.7505	45.7	103.209	45.7	138.224													14.337	809	14.337	628	14.337	810	14.337	814	14.337	817	14.337	592
-44.2	872.798	-44.2	1562.67	-44.2	631.662		0.86397	327.035	0.86397	678.898	0.86397	661.549		45.8	38.9011	45.8	103.6	45.8	148.505													14.358	823	14.358	661	14.358	809	14.358	816	14.358	843	14.358	536
-44.1	700.879	-44.1	1538.09	-44.1	856.688		0.86538	330.117	0.86538	687.4	0.86538	661.259		45.9	42.977	45.9	89.2491	45.9	167.526													14.378	800	14.378	597	14.378	839	14.378	781	14.378	926	14.378	578
-44	724.164	-44	1738.24	-44	756.193		0.8668	334.203	0.8668	696.596	0.8668	657.053		46	47.0436	46	89.8851	46	155.057													14.399	813	14.399	660	14.399	800	14.399	781	14.399	899	14.399	581
-43.9	823.702	-43.9	1574.05	-43.9	707.805		0.86821	336.353	0.86821	699.007	0.86821	652.746		46.1	48.09	46.1	105.496	46.1	147.626													14.419	820	14.419	635	14.419	844	14.419	784	14.419	881	14.419	603
-43.8	938.716	-43.8	1683.92	-43.8	692.77		0.86963	336.315	0.86963	696.188	0.86963	662.734		46.2	39.6273	46.2	112.667	46.2	175.091													14.439	780	14.439	625	14.439	809	14.439	759	14.439	913	14.439	556
-43.7	838.589	-43.7	1696.67	-43.7	644.267		0.87104	338.266	0.87104	688.26	0.87104	663.796		46.3	32.7235	46.3	110.564	46.3	182.099													14.46	786	14.46	614	14.46	808	14.46	835	14.46	904	14.46	619
-43.6	797.449	-43.6	1715.51	-43.6	833.632		0.87246	336.223	0.87246	691.842	0.87246	666.163		46.4	39.553	46.4	108.336	46.4	164.97													14.48	791	14.48	669	14.48	800	14.48	823	14.48	860	14.48	572
-43.5	902.875	-43.5	1542.02	-43.5	845.104		0.87388	334.504	0.87388	694.192	0.87388	674.642		46.5	56.2904	46.5	114.234	46.5	149.194													14.501	764	14.501	650	14.501	782	14.501	784	14.501	832	14.501	576
-43.4	989.589	-43.4	1609.07	-43.4	659.269		0.87529	337.096	0.87529	694.518	0.87529	668.617		46.6	74.4627	46.6	128.744	46.6	142.052													14.521	798	14.521	613	14.521	807	14.521	806	14.521	888	14.521	605
-43.3	832.278	-43.3	1813.51	-43.3	715.991		0.87671	340.755	0.87671	703.041	0.87671	661.197		46.7	82.4762	46.7	145.376	46.7	158.369													14.542	782	14.542	620	14.542	814	14.542	809	14.542	883	14.542	541
-43.2	859.305	-43.2	1796.98	-43.2	809.381		0.87812	341.928	0.87812	707.182	0.87812	671.271		46.8	78.7874	46.8	141.504	46.8	183.445													14.562	752	14.562	665	14.562	838	14.562	768	14.562	861	14.562	572
-43.1	816.915	-43.1	1612.2	-43.1	966.726		0.87954	346.158	0.87954	714.643	0.87954	678.804		46.9	73.7483	46.9	121.422	46.9	192.301													14.582	883	14.582	638	14.582	807	14.582	826	14.582	926	14.582	568
-43	702.525	-43	1598.73	-43	851.429		0.88095	345.958	0.88095	715.326	0.88095	673.717		47	63.208	47	116.153	47	184.478													14.603	882	14.603	666	14.603	837	14.603	777	14.603	895	14.603	565
-42.9	848.614	-42.9	1686.14	-42.9	642.72		0.88237	342.704	0.88237	717.209	0.88237	676.995		47.1	51.1566	47.1	126.269	47.1	176.444													14.623	819	14.623	637	14.623	869	14.623	831	14.623	904	14.623	603
-42.8	874.339	-42.8	1512.48	-42.8	833.64		0.88378	339.711	0.88378	719.94	0.88378	678.701		47.2	50.5174	47.2	124.974	47.2	180.562													14.644	788	14.644	626	14.644	812	14.644	786	14.644	861	14.644	548
-42.7	830.167	-42.7	1431.6	-42.7	1015.92		0.8852	341.398	0.8852	720.634	0.8852	678.824		47.3	47.2344	47.3	127.618	47.3	190.141													14.664	782	14.664	680	14.664	814	14.664	771	14.664	806	14.664	550
-42.6	952.187	-42.6	1615.5	-42.6	827.781		0.88661	346.95	0.88661	719.199	0.88661	674.481		47.4	43.4917	47.4	145.987	47.4	191.771													14.685	820	14.685	654	14.685	791	14.685	780	14.685	912	14.685	584
-42.5	1001.19	-42.5	1669.54	-42.5	618.327		0.88803	349.483	0.88803	714.449	0.88803	679.541		47.5	54.7644	47.5	156.483	47.5	198.589													14.705	854	14.705	633	14.705	818	14.705	757	14.705	936	14.705	580
-42.4	940.446	-42.4	1452.05	-42.4	683.86		0.88944	341.835	0.88944	724.555	0.88944	684.77		47.6	62.3561	47.6	156.46	47.6	185.226													14.725	775	14.725	649	14.725	839	14.725	822	14.725	923	14.725	632
-42.3	769.004	-42.3	1406.02	-42.3	679.947		0.89086	336.384	0.89086	736.871	0.89086	683.719		47.7	57.152	47.7	142.17	47.7	148.741													14.746	831	14.746	625	14.746	779	14.746	803	14.746	914	14.746	552
-42.2	837.397	-42.2	1682.29	-42.2	665.581		0.89227	341.942	0.89227	740.235	0.89227	688.96		47.8	44.3525	47.8	128.154	47.8	138.117													14.766	781	14.766	641	14.766	883	14.766	775	14.766	918	14.766	577
-42.1	861.454	-42.1	1891.46	-42.1	724.131		0.89369	343.253	0.89369	733.521	0.89369	697.373		47.9	38.9123	47.9	117.36	47.9	162.424													14.787	813	14.787	637	14.787	824	14.787	819	14.787	890	14.787	598
-42	746.218	-42	1858.73	-42	727.665		0.8951	347.333	0.8951	730.002	0.8951	707.3		48	43.6284	48	99.1135	48	175.291													14.807	803	14.807	633	14.807	832	14.807	823	14.807	849	14.807	581
-41.9	833.733	-41.9	1671.63	-41.9	827.041		0.89652	350.811	0.89652	736.225	0.89652	702.276		48.1	56.4984	48.1	98.6574	48.1	187.19													14.828	800	14.828	591	14.828	834	14.828	771	14.828	872	14.828	566
-41.8	891.821	-41.8	1569.97	-41.8	782.997		0.89793	348.237	0.89793	748.212	0.89793	703.369		48.2	66.6111	48.2	126.874	48.2	221.181													14.848	797	14.848	658	14.848	821	14.848	801	14.848	872	14.848	550
-41.7	805.01	-41.7	1573.02	-41.7	703.828		0.89935	341.574	0.89935	749.656	0.89935	706.076		48.3	65.4858	48.3	154.668	48.3	223.102													14.869	812	14.869	629	14.869	845	14.869	789	14.869	884	14.869	646
-41.6	732.182	-41.6	1593.2	-41.6	561.034		0.90076	344.239	0.90076	748.672	0.90076	701.383		48.4	55.7383	48.4	164.623	48.4	202.99													14.889	879	14.889	694	14.889	823	14.889	828	14.889	899	14.889	600
-41.5	743.012	-41.5	1548.73	-41.5	741.674		0.90218	351.04	0.90218	751.447	0.90218	705.354		48.5	43.6313	48.5	161.572	48.5	187.38													14.909	801	14.909	663	14.909	843	14.909	825	14.909	911	14.909	555
-41.4	763.06	-41.4	1583.38	-41.4	901.26		0.90359	361.428	0.90359	756.889	0.90359	700.836		48.6	39.9015	48.6	141.043	48.6	173.188													14.93	798	14.93	644	14.93	861	14.93	845	14.93	926	14.93	613
-41.3	781.672	-41.3	1511.5	-41.3	810.213		0.90501	364.931	0.90501	748.814	0.90501	700.218		48.7	42.2899	48.7	110.781	48.7	193.147													14.95	801	14.95	675	14.95	846	14.95	880	14.95	990	14.95	581
-41.2	653.945	-41.2	1491.58	-41.2	699.432		0.90642	364.09	0.90642	748.156	0.90642	705.133		48.8	50.4061	48.8	114.995	48.8	207.578													14.971	791	14.971	630	14.971	878	14.971	836	14.971	927	14.971	566
-41.1	675.617	-41.1	1630.63	-41.1	722.709		0.90784	370.736	0.90784	747.382	0.90784	710.387		48.9	59.0849	48.9	141.017	48.9	180.66													14.991	827	14.991	637	14.991	883	14.991	841	14.991	906	14.991	626
-41	851.64	-41	1631.93	-41	746.649		0.90925	374.963	0.90925	758.946	0.90925	708.75		49	56.9315	49	128.312	49	159.358													15.012	830	15.012	669	15.012	819	15.012	824	15.012	936	15.012	573
-40.9	825.435	-40.9	1490.11	-40.9	772.999		0.91067	369.716	0.91067	767.177	0.91067	712.524		49.1	43.0687	49.1	98.9349	49.1	162.145													15.032	849	15.032	628	15.032	818	15.032	795	15.032	974	15.032	619
-40.8	745.379	-40.8	1441.98	-40.8	824.654		0.91208	370.134	0.91208	770.576	0.91208	719.654		49.2	36.1906	49.2	91.3364	49.2	165.201													15.052	821	15.052	644	15.052	854	15.052	835	15.052	928	15.052	548
-40.7	899.428	-40.7	1618.88	-40.7	737.339		0.9135	375.775	0.9135	765.541	0.9135	722.677		49.3	44.0534	49.3	87.881	49.3	167.272													15.073	841	15.073	613	15.073	830	15.073	901	15.073	957	15.073	583
-40.6	794.692	-40.6	1649.9	-40.6	593.823		0.91491	377.397	0.91491	768.88	0.91491	721.332		49.4	52.4153	49.4	83.9169	49.4	179.957													15.093	807	15.093	654	15.093	824	15.093	881	15.093	920	15.093	604
-40.5	637.435	-40.5	1676.2	-40.5	658.088		0.91633	373.594	0.91633	769.841	0.91633	724.976		49.5	55.6672	49.5	95.5338	49.5	195.928													15.114	774	15.114	675	15.114	831	15.114	783	15.114	963	15.114	570
-40.4	688.204	-40.4	1619.52	-40.4	818.535		0.91774	368.62	0.91774	773.472	0.91774	724.391		49.6	47.7373	49.6	111.928	49.6	202.654													15.134	826	15.134	674	15.134	888	15.134	829	15.134	960	15.134	608
-40.3	698.022	-40.3	1616.75	-40.3	983.263		0.91916	369.82	0.91916	783.901	0.91916	727.175		49.7	41.3226	49.7	116.086	49.7	195.099													15.155	836	15.155	688	15.155	802	15.155	836	15.155	985	15.155	603
-40.2	725.006	-40.2	1453.49	-40.2	1123.94		0.92057	378.608	0.92057	781.143	0.92057	729.761		49.8	43.0031	49.8	99.9891	49.8	204.297													15.175	846	15.175	604	15.175	766	15.175	836	15.175	1027	15.175	575
-40.1	838.251	-40.1	1558.34	-40.1	910.236		0.92199	374.893	0.92199	773.337	0.92199	727.041		49.9	42.6685	49.9	81.7167	49.9	214.371													15.195	775	15.195	643	15.195	840	15.195	825	15.195	955	15.195	565
-40	961.908	-40	1555.78	-40	669.836		0.9234	371.244	0.9234	784.041	0.9234	732.945		50	49.568	50	84.775	50	210.915													15.216	855	15.216	637	15.216	875	15.216	882	15.216	936	15.216	570
-39.9	956.297	-39.9	1632.58	-39.9	780.597		0.92481	369.269	0.92481	788.022	0.92481	733.732		50.1	51.952	50.1	87.3677	50.1	204.49													15.236	785	15.236	662	15.236	876	15.236	827	15.236	987	15.236	586
-39.8	819.766	-39.8	1694.6	-39.8	963.428		0.92623	372.845	0.92623	787.301	0.92623	737.492		50.2	47.0965	50.2	86.7518	50.2	179.694													15.257	858	15.257	659	15.257	862	15.257	877	15.257	920	15.257	611
-39.7	734.214	-39.7	1572.59	-39.7	855.918		0.92764	380.229	0.92764	790.992	0.92764	742.601		50.3	63.6565	50.3	92.8606	50.3	163.438													15.277	812	15.277	639	15.277	856	15.277	884	15.277	1092	15.277	567
-39.6	830.315	-39.6	1611.32	-39.6	686.685		0.92906	375.904	0.92906	792.158	0.92906	752.777		50.4	80.1551	50.4	96.5329	50.4	176.858													15.298	887	15.298	639	15.298	828	15.298	834	15.298	960	15.298	629
-39.5	715.8	-39.5	1534.81	-39.5	735.058		0.93047	378.009	0.93047	796.7	0.93047	749.515		50.5	76.483	50.5	97.3633	50.5	182.972													15.318	816	15.318	683	15.318	826	15.318	867	15.318	979	15.318	595
-39.4	726.569	-39.4	1611.3	-39.4	801.066		0.93189	380.014	0.93189	800.643	0.93189	744.436		50.6	68.214	50.6	100.453	50.6	164.24													15.338	834	15.338	661	15.338	813	15.338	899	15.338	1041	15.338	618
-39.3	756.934	-39.3	1716.88	-39.3	781.288		0.9333	383.918	0.9333	804.907	0.9333	751.481		50.7	62.7615	50.7	100.444	50.7	150.315													15.359	802	15.359	645	15.359	857	15.359	901	15.359	1041	15.359	609
-39.2	900.168	-39.2	1832.3	-39.2	787.6		0.93472	385.207	0.93472	809.292	0.93472	752.3		50.8	65.5404	50.8	104.337	50.8	154.675													15.379	808	15.379	670	15.379	887	15.379	905	15.379	969	15.379	596
-39.1	773.006	-39.1	1673.95	-39.1	722.261		0.93613	386.721	0.93613	810.388	0.93613	747.923		50.9	70.671	50.9	115.581	50.9	178.067													15.4	801	15.4	618	15.4	811	15.4	816	15.4	1043	15.4	611
-39	666.388	-39	1697.09	-39	1025.18		0.93754	390.868	0.93754	808.747	0.93754	756.288		51	70.6032	51	118.854	51	187.999													15.42	818	15.42	661	15.42	846	15.42	839	15.42	930	15.42	620
-38.9	802.357	-38.9	1741.83	-38.9	905.297		0.93896	397.02	0.93896	811.324	0.93896	765.015		51.1	59.9909	51.1	102.71	51.1	166.475													15.441	847	15.441	631	15.441	839	15.441	815	15.441	1010	15.441	633
-38.8	803.588	-38.8	1763.87	-38.8	722.77		0.94037	396.691	0.94037	819.334	0.94037	767.812		51.2	52.3955	51.2	78.4365	51.2	156.885													15.461	836	15.461	612	15.461	846	15.461	818	15.461	996	15.461	628
-38.7	801.539	-38.7	1726.06	-38.7	807.395		0.94179	393.937	0.94179	826.438	0.94179	763.291		51.3	53.5586	51.3	68.2873	51.3	178.458													15.481	785	15.481	628	15.481	873	15.481	849	15.481	1047	15.481	595
-38.6	846.175	-38.6	1745.29	-38.6	904.811		0.9432	398.126	0.9432	824.015	0.9432	771.164		51.4	55.3064	51.4	79.8016	51.4	193.997													15.502	856	15.502	636	15.502	892	15.502	816	15.502	1015	15.502	648
-38.5	748.562	-38.5	1880.4	-38.5	893.179		0.94461	397.265	0.94461	820.249	0.94461	778.073		51.5	57.6249	51.5	104.33	51.5	186.53													15.522	916	15.522	630	15.522	852	15.522	883	15.522	1024	15.522	617
-38.4	769.902	-38.4	1803.24	-38.4	973.807		0.94603	401.124	0.94603	821.216	0.94603	776.992		51.6	55.6733	51.6	117.216	51.6	169.322													15.543	862	15.543	673	15.543	861	15.543	803	15.543	1044	15.543	603
-38.3	764.396	-38.3	1712.73	-38.3	1022.95		0.94744	406.423	0.94744	826.238	0.94744	780.233		51.7	52.7601	51.7	114.726	51.7	174.722													15.563	814	15.563	663	15.563	893	15.563	835	15.563	1009	15.563	661
-38.2	763.091	-38.2	1745.51	-38.2	1058.05		0.94886	402.985	0.94886	834.505	0.94886	775.602		51.8	55.4515	51.8	118.766	51.8	207.453													15.584	835	15.584	692	15.584	879	15.584	867	15.584	1028	15.584	613
-38.1	800.436	-38.1	1675.15	-38.1	869.023		0.95027	403.942	0.95027	837.735	0.95027	777.286		51.9	65.8301	51.9	118.824	51.9	236.086													15.604	773	15.604	643	15.604	844	15.604	873	15.604	1062	15.604	664
-38	699.604	-38	1639.19	-38	774.662		0.95168	407.261	0.95168	844.852	0.95168	784.505		52	74.386	52	105.061	52	252.463													15.624	851	15.624	687	15.624	899	15.624	863	15.624	1068	15.624	681
-37.9	803.044	-37.9	1764.68	-37.9	745.236		0.9531	408.926	0.9531	851.71	0.9531	784.97		52.1	67.7843	52.1	97.1786	52.1	251.419													15.645	889	15.645	670	15.645	826	15.645	873	15.645	1086	15.645	650
-37.8	719.663	-37.8	1891.92	-37.8	847.101		0.95451	406.783	0.95451	860.571	0.95451	794.57		52.2	54.5807	52.2	92.7516	52.2	247.263													15.665	809	15.665	635	15.665	881	15.665	854	15.665	1060	15.665	601
-37.7	613.547	-37.7	1752.53	-37.7	750.209		0.95593	409.612	0.95593	851.715	0.95593	800.073		52.3	38.0896	52.3	92.1887	52.3	244.327													15.686	789	15.686	665	15.686	838	15.686	872	15.686	1037	15.686	677
-37.6	803.885	-37.6	1687.95	-37.6	828.333		0.95734	408.094	0.95734	850.658	0.95734	795.681		52.4	32.3203	52.4	118.524	52.4	231.598													15.706	815	15.706	652	15.706	914	15.706	889	15.706	1077	15.706	693
-37.5	786.212	-37.5	1768.88	-37.5	911.854		0.95875	409.94	0.95875	860.512	0.95875	800.826		52.5	32.8683	52.5	159.562	52.5	208.727													15.727	842	15.727	608	15.727	878	15.727	839	15.727	1118	15.727	620
-37.4	756.134	-37.4	1774.49	-37.4	978.387		0.96017	408.534	0.96017	862.174	0.96017	804.219		52.6	32.3124	52.6	172.472	52.6	205.012													15.747	807	15.747	667	15.747	864	15.747	858	15.747	1057	15.747	580
-37.3	864.531	-37.3	1695.57	-37.3	928.956		0.96158	408.866	0.96158	868.6	0.96158	810.084		52.7	37.6164	52.7	133.709	52.7	226.004													15.767	829	15.767	613	15.767	822	15.767	888	15.767	1058	15.767	658
-37.2	847.991	-37.2	1629.78	-37.2	805.923		0.963	414.969	0.963	873.491	0.963	823.816		52.8	44.197	52.8	93.2817	52.8	223.321													15.788	900	15.788	612	15.788	807	15.788	938	15.788	1031	15.788	679
-37.1	637.409	-37.1	1716	-37.1	760.419		0.96441	418.63	0.96441	869.452	0.96441	824.913		52.9	45.214	52.9	86.227	52.9	190.726													15.808	840	15.808	627	15.808	852	15.808	868	15.808	1061	15.808	641
-37	714.362	-37	1853.36	-37	814.518		0.96582	416.026	0.96582	870.355	0.96582	820.569		53	45.7753	53	80.4421	53	167.294													15.829	843	15.829	687	15.829	912	15.829	881	15.829	1010	15.829	696
-36.9	909.259	-36.9	1762.95	-36.9	750.389		0.96724	416.101	0.96724	870.119	0.96724	811.999		53.1	53.7235	53.1	86.6935	53.1	163.282													15.849	885	15.849	615	15.849	913	15.849	880	15.849	1112	15.849	659
-36.8	881.711	-36.8	1439.03	-36.8	881.297		0.96865	430.21	0.96865	871.344	0.96865	815.294		53.2	61.5353	53.2	114.479	53.2	173.958													15.87	902	15.87	638	15.87	916	15.87	871	15.87	1112	15.87	699
-36.7	826.81	-36.7	1427.84	-36.7	954.094		0.97006	430.984	0.97006	879.558	0.97006	830.188		53.3	56.6109	53.3	149.072	53.3	182.518													15.89	819	15.89	610	15.89	865	15.89	852	15.89	1063	15.89	625
-36.6	930.549	-36.6	1612.3	-36.6	1153.96		0.97148	425.752	0.97148	890.362	0.97148	834.477		53.4	53.3854	53.4	162.691	53.4	174.891													15.911	935	15.911	647	15.911	882	15.911	885	15.911	1038	15.911	682
-36.5	824.801	-36.5	1709.86	-36.5	1010.53		0.97289	425.296	0.97289	893.351	0.97289	828.666		53.5	51.1301	53.5	147.739	53.5	166.995													15.931	844	15.931	633	15.931	864	15.931	897	15.931	1049	15.931	661
-36.4	866.942	-36.4	1653.04	-36.4	933.685		0.9743	425.118	0.9743	904.061	0.9743	837.881		53.6	39.6636	53.6	123.085	53.6	165.637													15.951	930	15.951	647	15.951	905	15.951	852	15.951	1109	15.951	648
-36.3	792.165	-36.3	1626.61	-36.3	856.289		0.97572	431.163	0.97572	903.254	0.97572	839.113		53.7	32.9991	53.7	103.363	53.7	171.483													15.972	827	15.972	640	15.972	880	15.972	901	15.972	1024	15.972	672
-36.2	679.48	-36.2	1676.31	-36.2	874.926		0.97713	429.97	0.97713	892.972	0.97713	840.569		53.8	38.3033	53.8	107.909	53.8	183.63													15.992	875	15.992	664	15.992	839	15.992	883	15.992	1087	15.992	655
-36.1	858.869	-36.1	1711.88	-36.1	813.872		0.97854	428.931	0.97854	898.574	0.97854	844.325		53.9	50.4263	53.9	119.711	53.9	193.806													16.013	853	16.013	636	16.013	856	16.013	871	16.013	1063	16.013	711
-36	831.884	-36	1611.42	-36	747.41		0.97996	431.23	0.97996	909.271	0.97996	851.433		54	57.0691	54	121.81	54	177.308													16.033	889	16.033	637	16.033	879	16.033	874	16.033	1078	16.033	644
-35.9	853.701	-35.9	1539.04	-35.9	773.952		0.98137	439.274	0.98137	910.16	0.98137	864.541		54.1	59.6302	54.1	135.927	54.1	141.389													16.054	871	16.054	698	16.054	921	16.054	882	16.054	1090	16.054	704
-35.8	895.855	-35.8	1600.75	-35.8	874.863		0.98278	443.738	0.98278	906.729	0.98278	868.744		54.2	65.9322	54.2	147.37	54.2	123.529													16.074	798	16.074	691	16.074	873	16.074	910	16.074	1087	16.074	674
-35.7	976.539	-35.7	1341.38	-35.7	726.254		0.9842	444.638	0.9842	917.614	0.9842	868.425		54.3	63.9542	54.3	126.219	54.3	138.331													16.094	821	16.094	654	16.094	893	16.094	842	16.094	1079	16.094	628
-35.6	842.344	-35.6	1560.35	-35.6	863.845		0.98561	444.354	0.98561	922.237	0.98561	863.159		54.4	58.4372	54.4	103.222	54.4	168.154													16.115	861	16.115	614	16.115	911	16.115	876	16.115	1048	16.115	631
-35.5	829.354	-35.5	1696.94	-35.5	786.9		0.98702	443.679	0.98702	929.263	0.98702	862.807		54.5	50.8851	54.5	117.74	54.5	198.316													16.135	840	16.135	654	16.135	866	16.135	890	16.135	1041	16.135	657
-35.4	867.444	-35.4	1874.39	-35.4	947.919		0.98844	444.807	0.98844	932.712	0.98844	863.74		54.6	40.5674	54.6	139.768	54.6	225.494													16.156	857	16.156	636	16.156	875	16.156	911	16.156	1087	16.156	698
-35.3	841.523	-35.3	1831.22	-35.3	828.375		0.98985	449.771	0.98985	929.966	0.98985	864.995		54.7	41.811	54.7	140.496	54.7	241.875													16.176	895	16.176	657	16.176	852	16.176	927	16.176	1120	16.176	663
-35.2	754.747	-35.2	1895.49	-35.2	780.495		0.99126	454.75	0.99126	929.198	0.99126	868.476		54.8	50.4323	54.8	133.248	54.8	238.966													16.197	849	16.197	672	16.197	841	16.197	911	16.197	1101	16.197	700
-35.1	875.876	-35.1	1896.04	-35.1	887.444		0.99268	457.212	0.99268	935.995	0.99268	877.483		54.9	46.5679	54.9	130.166	54.9	222.522													16.217	856	16.217	696	16.217	870	16.217	930	16.217	1088	16.217	672
-35	908.447	-35	1756.64	-35	877.533		0.99409	456.427	0.99409	939.036	0.99409	882.463		55	42.1879	55	122.668	55	196.66													16.237	906	16.237	658	16.237	886	16.237	849	16.237	1025	16.237	654
-34.9	855.834	-34.9	1863.33	-34.9	715.824		0.9955	453.894	0.9955	941.131	0.9955	895.407		55.1	50.1312	55.1	116.143	55.1	156.852													16.258	875	16.258	624	16.258	884	16.258	910	16.258	1059	16.258	677
-34.8	814.057	-34.8	1658.16	-34.8	888.111		0.99692	456.839	0.99692	944.661	0.99692	905.862		55.2	49.1292	55.2	121.083	55.2	146.551													16.278	875	16.278	655	16.278	901	16.278	903	16.278	1099	16.278	678
-34.7	760.407	-34.7	1646.69	-34.7	843.77		0.99833	455.388	0.99833	945.549	0.99833	904.551		55.3	46.896	55.3	119.498	55.3	164.602													16.299	911	16.299	656	16.299	937	16.299	898	16.299	1132	16.299	692
-34.6	924.408	-34.6	1720.53	-34.6	884.37		0.99974	460.415	0.99974	954.907	0.99974	908.371		55.4	49.9436	55.4	98.0544	55.4	195.633													16.319	846	16.319	604	16.319	929	16.319	918	16.319	1135	16.319	659
-34.5	793.476	-34.5	1899.67	-34.5	971.254		1.00115	463.462	1.00115	965.166	1.00115	918.697		55.5	47.5516	55.5	88.8293	55.5	216.889													16.34	867	16.34	691	16.34	941	16.34	890	16.34	1051	16.34	686
-34.4	770.032	-34.4	1902	-34.4	731.081		1.00257	465.065	1.00257	979.086	1.00257	927.902		55.6	41.2042	55.6	96.9378	55.6	209.711													16.36	889	16.36	653	16.36	881	16.36	899	16.36	1066	16.36	673
-34.3	614.162	-34.3	1727.03	-34.3	824.933		1.00398	466.916	1.00398	971.184	1.00398	921.647		55.7	34.9838	55.7	119.97	55.7	195.118													16.38	858	16.38	680	16.38	868	16.38	886	16.38	1056	16.38	698
-34.2	754.787	-34.2	1709.45	-34.2	701.053		1.00539	468.06	1.00539	965.206	1.00539	919.563		55.8	32.4237	55.8	147.661	55.8	179.97													16.401	867	16.401	654	16.401	880	16.401	894	16.401	1122	16.401	744
-34.1	888.403	-34.1	1736.34	-34.1	897.879		1.00681	469.332	1.00681	980.589	1.00681	926.208		55.9	33.4971	55.9	153.262	55.9	165.424													16.421	883	16.421	628	16.421	889	16.421	898	16.421	1103	16.421	682
-34	737.168	-34	1660.36	-34	864.68		1.00822	466.608	1.00822	988.028	1.00822	930.638		56	37.2757	56	137.142	56	161.28													16.442	861	16.442	667	16.442	910	16.442	891	16.442	1080	16.442	730
-33.9	713.885	-33.9	1633.53	-33.9	863.553		1.00963	470.568	1.00963	993.904	1.00963	937.22		56.1	49.779	56.1	121.392	56.1	162.2													16.462	884	16.462	679	16.462	924	16.462	940	16.462	1146	16.462	700
-33.8	766.654	-33.8	1539.37	-33.8	792.563		1.01104	476.953	1.01104	998.977	1.01104	935.33		56.2	68.5242	56.2	113.567	56.2	170.483													16.483	902	16.483	656	16.483	868	16.483	882	16.483	1065	16.483	703
-33.7	982.981	-33.7	1738.73	-33.7	739.43		1.01246	481.329	1.01246	1000.38	1.01246	940.881		56.3	74.0376	56.3	109.982	56.3	182.071													16.503	859	16.503	653	16.503	915	16.503	930	16.503	1057	16.503	686
-33.6	960.743	-33.6	1656.82	-33.6	790.436		1.01387	481.424	1.01387	999.587	1.01387	944.681		56.4	65.2755	56.4	119.081	56.4	184.872													16.523	847	16.523	638	16.523	872	16.523	864	16.523	1090	16.523	706
-33.5	813.901	-33.5	1607.37	-33.5	944.165		1.01528	484.078	1.01528	1000.65	1.01528	944.725		56.5	63.0707	56.5	133.549	56.5	178.41													16.544	879	16.544	649	16.544	920	16.544	934	16.544	1078	16.544	656
-33.4	791.101	-33.4	1800.87	-33.4	764.835		1.0167	494.3	1.0167	1000.01	1.0167	956.221		56.6	61.9119	56.6	139.963	56.6	190.045													16.564	898	16.564	638	16.564	889	16.564	938	16.564	1086	16.564	709
-33.3	826.278	-33.3	1717	-33.3	723.037		1.01811	497.07	1.01811	1016.31	1.01811	965.379		56.7	63.2956	56.7	139.663	56.7	226.62													16.585	873	16.585	677	16.585	934	16.585	935	16.585	1094	16.585	697
-33.2	739.91	-33.2	1694.47	-33.2	795.971		1.01952	488.696	1.01952	1023.48	1.01952	971.126		56.8	65.4706	56.8	139.826	56.8	248.688													16.605	873	16.605	725	16.605	913	16.605	914	16.605	1123	16.605	677
-33.1	666.123	-33.1	1693.51	-33.1	746.784		1.02093	486.234	1.02093	1023.82	1.02093	976.415		56.9	53.5282	56.9	144.313	56.9	250.685													16.626	876	16.626	686	16.626	937	16.626	910	16.626	1072	16.626	656
-33	715.516	-33	1693.29	-33	960.32		1.02235	487.645	1.02235	1031.88	1.02235	982.79		57	40.1799	57	136.708	57	262.15													16.646	856	16.646	641	16.646	900	16.646	927	16.646	1110	16.646	701
-32.9	718.97	-32.9	1685.07	-32.9	1024.05		1.02376	488.999	1.02376	1032.88	1.02376	990.577		57.1	40.2816	57.1	123.645	57.1	280.919													16.666	903	16.666	702	16.666	868	16.666	938	16.666	1062	16.666	695
-32.8	783.932	-32.8	1694.14	-32.8	812.56		1.02517	490.271	1.02517	1035.79	1.02517	999.32		57.2	48.3737	57.2	119.267	57.2	283.017													16.687	831	16.687	699	16.687	918	16.687	949	16.687	1071	16.687	689
-32.7	806.513	-32.7	1797.04	-32.7	1153.01		1.02658	497.383	1.02658	1036.81	1.02658	1001.31		57.3	50.1254	57.3	122.674	57.3	268.676													16.707	932	16.707	706	16.707	920	16.707	946	16.707	1108	16.707	679
-32.6	853.04	-32.6	1715.14	-32.6	1010.56		1.02799	510.881	1.02799	1047.48	1.02799	990.013		57.4	47.0369	57.4	119.269	57.4	250.082													16.728	895	16.728	664	16.728	948	16.728	946	16.728	1166	16.728	667
-32.5	798.221	-32.5	1704.04	-32.5	782.684		1.02941	510.318	1.02941	1050.16	1.02941	982.798		57.5	48.7999	57.5	127.53	57.5	229.538													16.748	915	16.748	664	16.748	910	16.748	957	16.748	1063	16.748	682
-32.4	628.046	-32.4	1558.72	-32.4	707.142		1.03082	507.778	1.03082	1055.88	1.03082	993.318		57.6	56.3443	57.6	125.86	57.6	198.107													16.769	877	16.769	655	16.769	912	16.769	917	16.769	1143	16.769	729
-32.3	655.445	-32.3	1494.74	-32.3	747.337		1.03223	506.933	1.03223	1058.85	1.03223	1008.58		57.7	60.7343	57.7	113.938	57.7	172.848													16.789	890	16.789	696	16.789	895	16.789	932	16.789	1112	16.789	699
-32.2	787.116	-32.2	1634.71	-32.2	812.012		1.03364	507.313	1.03364	1066.67	1.03364	1021.67		57.8	59.2217	57.8	111.28	57.8	198.95													16.809	893	16.809	668	16.809	934	16.809	926	16.809	1080	16.809	675
-32.1	708.262	-32.1	1657.2	-32.1	801.807		1.03506	510.679	1.03506	1069.48	1.03506	1028.45		57.9	56.9543	57.9	114.214	57.9	241.593													16.83	870	16.83	678	16.83	912	16.83	910	16.83	1139	16.83	697
-32	772.705	-32	1804.65	-32	782.972		1.03647	514.506	1.03647	1059.84	1.03647	1040.03		58	50.4041	58	107.225	58	235.375													16.85	860	16.85	646	16.85	919	16.85	962	16.85	1084	16.85	706
-31.9	727.893	-31.9	1783.3	-31.9	834.939		1.03788	517.144	1.03788	1064.73	1.03788	1040.68		58.1	43.5805	58.1	104.517	58.1	221.558													16.871	899	16.871	692	16.871	929	16.871	918	16.871	1128	16.871	721
-31.8	783.549	-31.8	1672.57	-31.8	875.693		1.03929	520.578	1.03929	1078.58	1.03929	1039.39		58.2	36.4201	58.2	99.2763	58.2	226.325													16.891	803	16.891	698	16.891	970	16.891	967	16.891	1099	16.891	715
-31.7	776.843	-31.7	1739.38	-31.7	931.55		1.0407	522.693	1.0407	1094.7	1.0407	1042.11		58.3	33.6283	58.3	102.299	58.3	229.512													16.912	920	16.912	684	16.912	901	16.912	883	16.912	1098	16.912	711
-31.6	804.024	-31.6	1719.16	-31.6	946.654		1.04212	526.503	1.04212	1092.45	1.04212	1041.96		58.4	39.5652	58.4	114.881	58.4	226.857													16.932	866	16.932	671	16.932	929	16.932	914	16.932	1134	16.932	739
[truncated: 3,088 more rows]
[truncated: 2 more columns]

## Sheet: Figure 4
IV15SH
Energy release rate (J/m2)	23.744	54.1361	87.1393	190.67	313.226	1560.16
dc/dN (mm/cycle)	0	0	0	0.25	0.5	4.35
AV15H
[truncated: 13 more rows]

## Sheet: Figure 5
b	b	b	b
[truncated: 4,097 more rows]

## Sheet: Figure S1
IV15SH		AV15H		AV15SH		AV15SH-90		AV15SH-120
[truncated: 402 more rows]

[truncated: 16 more sheets: S2, S3, S4, S5, S7, S8, S13, S14, S15, S16, S17, S18, S20, S21, S22, S23]
